# Supplementary material for: Exome-wide analysis of bi-allelic alterations identifies a Lynch phenotype in The Cancer Genome Atlas
Source: Genome Med. 2018 Sep 14;10:69. doi: 10.1186/s13073-018-0579-5 (PMC6138910; doi:10.1186/s13073-018-0579-5)
Supplement: Supplementary file 2 — Table S1. Gene set enrichment analysis on gene-level frequency of bi-allelic alteration. (XLS 90 kb) [file 13073_2018_579_MOESM2_ESM.xls]

## Sheet: Germ Som
PATHWAY	P VALUE	P ADJ	ES	NES	nMoreExtreme	SIZE	GENES
KEGG_MISMATCH_REPAIR	0.000820811	0.0246243	0.921429	1.83365	12	4	PMS2, MSH2,MSH6, MLH1
KEGG_COLORECTAL_CANCER	0.00438626	0.0438626	0.914894	1.66556	64	3	MSH2, MSH6, MLH1
PID_P53_DOWNSTREAM_PATHWAY	0.00438626	0.0438626	0.914894	1.66556	64	3	PMS2, MSH2, MLH1
REACTOME_GENERIC_TRANSCRIPTION_PATHWAY	0.0180318	0.135238	0.679937	1.58864	318	7	ZNF208, ZNF337, ZNF347, ZNF98
KEGG_PATHWAYS_IN_CANCER	0.0397146	0.238288	0.742857	1.47829	628	4	MSH2, MSH6, MLH1, BRCA2
REACTOME_TRANSMEMBRANE_TRANSPORT_OF_SMALL_MOLECULES	0.272293	0.629777	-0.521429	-1.14965	1138	4	ABCA7, SLC13A1, GCKR, ABCA10
KEGG_ABC_TRANSPORTERS	0.157647	0.629777	-0.52518	-1.2847	535	5	ABCA7, ABCA13, ABCA10, ABCB7, ABCC12
KEGG_DRUG_METABOLISM_CYTOCHROME_P450	0.29057	0.629777	-0.58156	-1.13244	1512	3	UGT2B11, CYP3A5, UGT2A1
KEGG_DRUG_METABOLISM_OTHER_ENZYMES	0.29057	0.629777	-0.58156	-1.13244	1512	3	UGT2B11, CYP3A5, UGT2A1
KEGG_METABOLISM_OF_XENOBIOTICS_BY_CYTOCHROME_P450	0.29057	0.629777	-0.58156	-1.13244	1512	3	UGT2B11, CYP3A5, UGT2A1
KEGG_RETINOL_METABOLISM	0.29057	0.629777	-0.58156	-1.13244	1512	3	UGT2B11, CYP3A5, UGT2A1
KEGG_STEROID_HORMONE_BIOSYNTHESIS	0.29057	0.629777	-0.58156	-1.13244	1512	3	UGT2B11, CYP3A5, UGT2A1
NABA_ECM_GLYCOPROTEINS	0.335881	0.629777	0.516799	1.10054	5580	5	FBN3, USH2A
REACTOME_MEIOTIC_RECOMBINATION	0.317906	0.629777	0.557143	1.10872	5034	4	MLH1, BRCA2, ATM, TEX15
REACTOME_MEIOSIS	0.225024	0.629777	0.561151	1.19499	3738	5	MLH1, SYNE2, BRCA2, ATM, TEX15
BIOCARTA_ATRBRCA_PATHWAY	0.311964	0.629777	0.609929	1.11037	4622	3	BRCA2, ATM, CHEK2
REACTOME_CELL_CYCLE	0.368733	0.650706	0.537742	1.07011	5839	4	SYNE2, ATM, CHEK2
REACTOME_IMMUNE_SYSTEM	0.403495	0.672492	-0.531915	-1.03577	2100	3	C8B, RNASEL, CDC27
NABA_MATRISOME_ASSOCIATED	0.455243	0.697138	-0.330882	-0.999469	889	8	MUC6, HTRA4, MUC16, FLG2, FLG, MST1, SERPINA10, ADAM2
NABA_SECRETED_FACTORS	0.464759	0.697138	-0.510638	-0.994342	2419	3	FLG2, FLG, MST1
NABA_MATRISOME	0.651955	0.850376	-0.238462	-0.895067	516	14	FBN3, USH2A, MUC6, HTRA4, COL6A6, MUC16, FLG2, FLG, MST1, SERPINA10, IGSF10, ADAM2, MATN2, VWA3B
KEGG_CELL_CYCLE	0.637965	0.850376	0.490592	0.893121	9453	3	ATM, CHEK2
REACTOME_CELL_CYCLE_CHECKPOINTS	0.637965	0.850376	0.490592	0.893121	9453	3	ATM, CHEK2
REACTOME_BIOLOGICAL_OXIDATIONS	0.739661	0.853454	-0.371429	-0.818932	3093	4	ACSM2B, UGT2B11, CYP3A5, UGT2A1
NABA_ECM_REGULATORS	0.703092	0.853454	-0.432624	-0.842428	3660	3	HTRA4, SERPINA10, ADAM2
NABA_CORE_MATRISOME	0.724926	0.853454	0.364849	0.818843	12467	6	FBN3, USH2A, COL6A6
KEGG_VIRAL_MYOCARDITIS	0.808961	0.898846	0.428652	0.780361	11987	3	DMD, MYH15, MYH1
REACTOME_PHASE_II_CONJUGATION	0.888035	0.951466	-0.368794	-0.718136	4623	3	ACSM2B, UGT2B11, UGT2A1
REACTOME_GPCR_DOWNSTREAM_SIGNALING	0.978406	0.978406	0.319301	0.581286	14498	3	AKAP13, OBSCN, OR2D2
REACTOME_SIGNALING_BY_GPCR	0.978406	0.978406	0.319301	0.581286	14498	3	AKAP13, OBSCN, OR2D2

## Sheet: Germ Meth
PATHWAY	P VALUE	P ADJ	ES	NES	nMoreExtreme	SIZE	GENES
REACTOME_GPCR_DOWNSTREAM_SIGNALING	0.0279955	0.2053	-0.623457	-1.65295	74	6	c("RGS11", "MC1R", "PTGER3", "GRP", "PTH2R", "PDE11A")
REACTOME_SIGNALING_BY_GPCR	0.0279955	0.2053	-0.623457	-1.65295	74	6	c("RGS11", "MC1R", "PTGER3", "GRP", "PTH2R", "PDE11A")
REACTOME_GPCR_LIGAND_BINDING	0.0260481	0.2053	-0.737805	-1.61588	104	4	c("MC1R", "PTGER3", "GRP", "PTH2R")
KEGG_NEUROACTIVE_LIGAND_RECEPTOR_INTERACTION	0.0697097	0.224533	-0.664634	-1.45563	280	4	c("P2RX2", "MC1R", "PTGER3", "PTH2R")
REACTOME_CLASS_A1_RHODOPSIN_LIKE_RECEPTORS	0.0816484	0.224533	-0.733333	-1.4255	423	3	c("MC1R", "PTGER3", "GRP")
REACTOME_G_ALPHA_S_SIGNALLING_EVENTS	0.0816484	0.224533	-0.733333	-1.4255	423	3	c("MC1R", "PTH2R", "PDE11A")
REACTOME_CELL_CYCLE_MITOTIC	0.077649	0.224533	0.756619	1.37196	1151	3	c("TUBGCP5", "ITGB3BP")
REACTOME_PHOSPHOLIPID_METABOLISM	0.0419925	0.224533	0.799636	1.44996	622	3	c("SMPD2", "PLD6")
REACTOME_ANTIGEN_PROCESSING_UBIQUITINATION_PROTEASOME_DEGRADATION	0.192303	0.423066	0.67114	1.21696	2852	3	c("ASB8", "FBXO27")
REACTOME_CLASS_I_MHC_MEDIATED_ANTIGEN_PROCESSING_PRESENTATION	0.192303	0.423066	0.67114	1.21696	2852	3	c("ASB8", "FBXO27")
REACTOME_METABOLISM_OF_LIPIDS_AND_LIPOPROTEINS	0.294467	0.462734	0.569463	1.13035	4704	4	c("SMPD2", "PLD6", "CYP1A1")
KEGG_PURINE_METABOLISM	0.290307	0.462734	0.622816	1.12934	4306	3	c("NT5E", "ENTPD8")
NABA_CORE_MATRISOME	0.254112	0.462734	0.639037	1.15875	3769	3	c("THBS4", "MATN2", "VWA3B")
NABA_ECM_GLYCOPROTEINS	0.254112	0.462734	0.639037	1.15875	3769	3	c("THBS4", "MATN2", "VWA3B")
REACTOME_ADAPTIVE_IMMUNE_SYSTEM	0.423395	0.582168	0.518651	1.0295	6764	4	c("ASB8", "FBXO27", "OSBPL1A")
REACTOME_CELL_CYCLE	0.400238	0.582168	0.52706	1.04619	6394	4	c("TUBGCP5", "ITGB3BP", "HIST1H2BE")
REACTOME_GENERIC_TRANSCRIPTION_PATHWAY	0.56899	0.73634	-0.246753	-0.942661	399	14	c("ZNF471", "ZNF256", "ZNF169", "ZNF30", "ZNF571", "ZNF546", "ZNF100", "ZNF211", "ZNF599", "ZNF563", "ZNF544", "ZNF528", "ZNF28", "ZNF154")
NABA_ECM_REGULATORS	0.763528	0.812898	-0.412121	-0.801107	3964	3	c("HYAL4", "CPAMD8", "ADAM8")
NABA_MATRISOME_ASSOCIATED	0.763528	0.812898	-0.412121	-0.801107	3964	3	c("HYAL4", "CPAMD8", "ADAM8")
REACTOME_IMMUNE_SYSTEM	0.775948	0.812898	0.325079	0.786341	14091	8	c("ASB8", "CD44", "FBXO27", "OSBPL1A", "IFIH1")
NABA_MATRISOME	0.74501	0.812898	0.360472	0.808055	12913	6	c("THBS4", "HYAL4", "CPAMD8", "ADAM8")
REACTOME_TRANSMEMBRANE_TRANSPORT_OF_SMALL_MOLECULES	0.890598	0.890598	-0.323171	-0.707781	3589	4	c("SLC30A3", "ABCA7", "GCKR", "ABCA10")

## Sheet: LOH
PATHWAY	P VALUE	P ADJ	ES	NES	nMoreExtreme	SIZE	GENES
REACTOME_CLASS_I_MHC_MEDIATED_ANTIGEN_PROCESSING_PRESENTATION	0.00131082	0.352038	0.665385	1.78417	24	12	c("DZIP3", "LRSAM1", "PARK2", "NCF4", "UBE2L6", "UBA7", "BLMH")
KEGG_UBIQUITIN_MEDIATED_PROTEOLYSIS	0.00224228	0.352038	0.76195	1.79262	39	7	c("BRCA1", "PARK2", "HERC1", "UBE2L6", "UBA7")
REACTOME_ADAPTIVE_IMMUNE_SYSTEM	0.00382737	0.400598	0.539003	1.62715	75	23	c("DZIP3", "LRSAM1", "PARK2", "PPP2R1B", "BAD", "LILRB5", "NCF4", "SOS1", "UBE2L6", "UBA7", "BLMH")
REACTOME_ANTIGEN_PROCESSING_UBIQUITINATION_PROTEASOME_DEGRADATION	0.00583137	0.457763	0.654617	1.68564	108	10	c("DZIP3", "LRSAM1", "PARK2", "UBE2L6", "UBA7", "BLMH")
KEGG_COMPLEMENT_AND_COAGULATION_CASCADES	0.0461681	0.531448	-0.524021	-1.49852	99	7	c("C8G", "BDKRB1", "F11", "C8B", "KLKB1", "C9", "C6")
REACTOME_CYTOKINE_SIGNALING_IN_IMMUNE_SYSTEM	0.0488224	0.531448	0.465183	1.38372	965	21	c("IFNA4", "IFNA7", "TEC", "SOS1", "UBE2L6", "UBA7", "IFIT1", "IRAK2", "IFNA5", "XAF1", "CD44", "IFNA21", "IRF3", "IFI35", "DDX58", "SP100", "GBP5", "GBP7", "IFNA17")
REACTOME_INTERFERON_SIGNALING	0.0654058	0.531448	0.476946	1.36871	1282	17	c("IFNA4", "IFNA7", "UBE2L6", "UBA7", "IFIT1", "IFNA5", "XAF1", "CD44", "IFNA21", "IRF3", "IFI35", "DDX58", "SP100", "GBP5", "GBP7", "IFNA17")
KEGG_PEROXISOME	0.0416623	0.531448	0.553962	1.45608	786	11	c("PAOX", "EPHX2", "EHHADH", "HACL1", "PEX7")
REACTOME_SIGNALLING_BY_NGF	0.0503424	0.531448	0.558119	1.43716	940	10	c("PPP2R1B", "BAD", "ITGB3BP", "SMPD2", "SOS1", "TIAM2")
REACTOME_MEIOSIS	0.0679086	0.531448	0.561128	1.40891	1253	9	c("BRCA1", "MRE11A", "HIST1H2BO", "HIST1H4E", "ATM", "BRCA2", "SYNE1")
REACTOME_MEIOTIC_RECOMBINATION	0.0670403	0.531448	0.578575	1.41041	1219	8	c("BRCA1", "MRE11A", "HIST1H2BO", "HIST1H4E", "ATM", "BRCA2")
KEGG_TIGHT_JUNCTION	0.0193753	0.531448	0.591854	1.55568	365	11	c("PARD3", "MYH4", "PPP2R1B", "PRKCZ", "MYH1", "MYH13", "MYH8", "INADL", "CLDN20")
REACTOME_METABOLISM_OF_AMINO_ACIDS_AND_DERIVATIVES	0.0602052	0.531448	0.606438	1.42675	1073	7	c("ASS1", "PAOX", "HGD", "ASL", "KMO")
KEGG_CHEMOKINE_SIGNALING_PATHWAY	0.0349489	0.531448	0.615404	1.50019	635	8	c("CCL14", "PARD3", "PRKCZ", "SOS1", "CXCR1", "TIAM2")
REACTOME_CHROMOSOME_MAINTENANCE	0.0359325	0.531448	0.637276	1.4993	640	7	c("BRCA1", "HIST1H2BO", "HIST1H4E", "ITGB3BP", "DNA2", "SYNE1")
REACTOME_P75_NTR_RECEPTOR_MEDIATED_SIGNALLING	0.0316722	0.531448	0.643732	1.51449	564	7	c("BAD", "ITGB3BP", "SMPD2", "SOS1", "TIAM2")
BIOCARTA_ATRBRCA_PATHWAY	0.0600586	0.531448	0.670849	1.43287	1003	5	c("BRCA1", "MRE11A", "ATM", "BRCA2", "CHEK2")
REACTOME_DOWNSTREAM_SIGNALING_OF_ACTIVATED_FGFR	0.0541365	0.531448	0.676092	1.44407	904	5	c("KL", "FGF22", "BAD", "SOS1")
REACTOME_SIGNALING_BY_FGFR	0.0541365	0.531448	0.676092	1.44407	904	5	c("KL", "FGF22", "BAD", "SOS1")
REACTOME_DOUBLE_STRAND_BREAK_REPAIR	0.0375067	0.531448	0.700782	1.49681	626	5	c("BRCA1", "MRE11A", "ATM", "BRCA2")
REACTOME_HOMOLOGOUS_RECOMBINATION_REPAIR_OF_REPLICATION_INDEPENDENT_DOUBLE_STRAND_BREAKS	0.0375067	0.531448	0.700782	1.49681	626	5	c("BRCA1", "MRE11A", "ATM", "BRCA2")
REACTOME_TELOMERE_MAINTENANCE	0.0693929	0.531448	0.704244	1.40475	1102	4	c("HIST1H2BO", "HIST1H4E", "DNA2")
REACTOME_DEPOSITION_OF_NEW_CENPA_CONTAINING_NUCLEOSOMES_AT_THE_CENTROMERE	0.0536018	0.531448	0.722596	1.44136	851	4	c("HIST1H2BO", "HIST1H4E", "ITGB3BP")
REACTOME_SPHINGOLIPID_METABOLISM	0.0331551	0.531448	0.752212	1.50044	526	4	c("GBA2", "SMPD2", "CERS4", "NEU4")
REACTOME_METABOLISM_OF_NUCLEOTIDES	0.0666712	0.531448	0.770818	1.40192	982	3	c("AMPD1", "PFAS", "DPYD")
PID_IL6_7_PATHWAY	0.0650434	0.531448	0.773029	1.40594	958	3	c("PTPRE", "SOS1", "CRP")
PID_BARD1_PATHWAY	0.0583966	0.531448	0.781135	1.42069	860	3	c("BRCA1", "MRE11A", "ATM")
REACTOME_RESPIRATORY_ELECTRON_TRANSPORT	0.0580575	0.531448	0.781775	1.42185	855	3	c("SDHB", "NDUFV3")
REACTOME_RESPIRATORY_ELECTRON_TRANSPORT_ATP_SYNTHESIS_BY_CHEMIOSMOTIC_COUPLING_AND_HEAT_PRODUCTION_BY_UNCOUPLING_PROTEINS_	0.0580575	0.531448	0.781775	1.42185	855	3	c("SDHB", "NDUFV3")
REACTOME_FRS2_MEDIATED_CASCADE	0.0402876	0.531448	0.80619	1.46626	593	3	c("KL", "FGF22", "SOS1")
REACTOME_INSULIN_RECEPTOR_SIGNALLING_CASCADE	0.0402876	0.531448	0.80619	1.46626	593	3	c("KL", "FGF22", "SOS1")
REACTOME_SHC_MEDIATED_CASCADE	0.0402876	0.531448	0.80619	1.46626	593	3	c("KL", "FGF22", "SOS1")
REACTOME_SIGNALING_BY_INSULIN_RECEPTOR	0.0402876	0.531448	0.80619	1.46626	593	3	c("KL", "FGF22", "SOS1")
PID_RAS_PATHWAY	0.0402876	0.531448	0.80619	1.46626	593	3	c("NF1", "PRKCZ", "SOS1")
PID_IGF1_PATHWAY	0.0402876	0.531448	0.80619	1.46626	593	3	c("PRKCZ", "BAD", "SOS1")
PID_MET_PATHWAY	0.0402876	0.531448	0.80619	1.46626	593	3	c("PRKCZ", "BAD", "SOS1")
PID_KIT_PATHWAY	0.0402876	0.531448	0.80619	1.46626	593	3	c("TEC", "BAD", "SOS1")
PID_P75_NTR_PATHWAY	0.0398806	0.531448	0.806927	1.4676	587	3	c("PRKCZ", "BAD", "SMPD2")
BIOCARTA_CARM_ER_PATHWAY	0.0376424	0.531448	0.810543	1.47417	554	3	c("BRCA1", "HDAC11")
REACTOME_DNA_REPLICATION	0.0245524	0.531448	0.83493	1.51853	361	3	c("PPP2R1B", "ITGB3BP", "DNA2")
PID_HNF3A_PATHWAY	0.01465	0.531448	0.860366	1.56479	215	3	c("SFTPA2", "BRCA1")
REACTOME_CELL_CYCLE	0.0768837	0.536477	0.476721	1.35235	1500	16	c("BRCA1", "HIST1H2BO", "HIST1H4E", "PPP2R1B", "ITGB3BP", "DNA2", "ATM", "SYNE1", "CHEK2", "PCM1", "CNTRL")
REACTOME_CELL_DEATH_SIGNALLING_VIA_NRAGE_NRIF_AND_NADE	0.0722078	0.536477	0.622999	1.40394	1250	6	c("BAD", "ITGB3BP", "SOS1", "TIAM2")
REACTOME_SIGNALING_BY_ILS	0.0763133	0.536477	0.696861	1.39003	1212	4	c("TEC", "SOS1", "IRAK2")
KEGG_NEUROTROPHIN_SIGNALING_PATHWAY	0.0756918	0.536477	0.760501	1.38316	1115	3	c("BAD", "SOS1", "IRAK2")
REACTOME_PI_3K_CASCADE	0.0822271	0.545287	0.691463	1.37926	1306	4	c("KL", "FGF22", "BAD")
KEGG_HOMOLOGOUS_RECOMBINATION	0.080151	0.545287	0.693372	1.38307	1273	4	c("MRE11A", "RAD54L", "BRCA2")
REACTOME_GLYCOSPHINGOLIPID_METABOLISM	0.0833559	0.545287	0.751658	1.36708	1228	3	c("GBA2", "SMPD2", "NEU4")
KEGG_NOD_LIKE_RECEPTOR_SIGNALING_PATHWAY	0.0983077	0.55135	-0.703758	-1.37308	516	3	c("CARD9", "CASP5", "CARD6")
REACTOME_SIGNALING_BY_GPCR	0.109245	0.55135	0.343679	1.18728	2184	77	c("GLP2R", "HRH4", "OR4K13", "OR51B5", "OR7G3", "OPRM1", "OR10A6", "OR1L1", "PPP2R1B", "OR2K2", "OR52A5", "OR5T1", "SOS1", "TAAR8", "CXCR1", "OR10H4", "OR51M1", "TIAM2", "F2RL1", "OR11G2", "OR52N4", "OR5AC2", "OR5D18", "OR7D2", "OR10G7", "OR5F1", "OR7A5",
REACTOME_GPCR_DOWNSTREAM_SIGNALING	0.100995	0.55135	0.347329	1.19687	2019	74	c("GLP2R", "HRH4", "OR4K13", "OR51B5", "OR7G3", "OPRM1", "OR10A6", "OR1L1", "OR2K2", "OR52A5", "OR5T1", "SOS1", "TAAR8", "CXCR1", "OR10H4", "OR51M1", "TIAM2", "F2RL1", "OR11G2", "OR52N4", "OR5AC2", "OR5D18", "OR7D2", "OR10G7", "OR5F1", "OR7A5", "ADRA1A",
REACTOME_INTERFERON_ALPHA_BETA_SIGNALING	0.107747	0.55135	0.515237	1.32674	2013	10	c("IFNA4", "IFNA7", "IFIT1", "IFNA5", "XAF1", "IFNA21", "IRF3", "IFI35")
KEGG_INSULIN_SIGNALING_PATHWAY	0.102783	0.55135	0.534853	1.34294	1897	9	c("PRKCZ", "BAD", "LIPE", "SOS1")
KEGG_PARKINSONS_DISEASE	0.109647	0.55135	0.566532	1.33286	1955	7	c("SDHB", "PARK2", "UBE2L6", "UBA7", "PPID")
KEGG_VIRAL_MYOCARDITIS	0.095873	0.55135	0.602399	1.35752	1660	6	c("MYH4", "MYH1", "MYH13", "MYH8", "LAMA2")
KEGG_REGULATION_OF_ACTIN_CYTOSKELETON	0.105641	0.55135	0.628765	1.34298	1765	5	c("FGF22", "ITGAE", "SOS1", "TIAM2")
PID_FANCONI_PATHWAY	0.0987617	0.55135	0.635073	1.35646	1650	5	c("BRCA1", "MRE11A", "ATM", "BRCA2")
BIOCARTA_ATM_PATHWAY	0.10519	0.55135	0.670354	1.33715	1671	4	c("BRCA1", "MRE11A", "ATM", "CHEK2")
PID_ATM_PATHWAY	0.10519	0.55135	0.670354	1.33715	1671	4	c("BRCA1", "MRE11A", "ATM", "CHEK2")
SIG_PIP3_SIGNALING_IN_CARDIAC_MYOCTES	0.104939	0.55135	0.670378	1.3372	1667	4	c("PARD3", "BAD", "SOS1")
KEGG_ALZHEIMERS_DISEASE	0.0890217	0.55135	0.68363	1.36364	1414	4	c("SDHB", "BAD")
PID_DELTA_NP63_PATHWAY	0.110621	0.55135	0.725129	1.31883	1630	3	c("MRE11A", "ATM", "BRCA2")
REACTOME_PI_METABOLISM	0.105534	0.55135	0.729602	1.32696	1555	3	c("MTMR14", "TPTE2", "PIK3C2G")
KEGG_OXIDATIVE_PHOSPHORYLATION	0.113131	0.555048	0.722574	1.31418	1667	3	c("SDHB", "NDUFV3", "COX6B2")
REACTOME_IL_3_5_AND_GM_CSF_SIGNALING	0.120863	0.58386	0.716298	1.30276	1781	3	c("TEC", "SOS1")
REACTOME_OLFACTORY_SIGNALING_PATHWAY	0.124231	0.591039	0.364415	1.20429	2483	47	c("OR4K13", "OR51B5", "OR7G3", "OR10A6", "OR1L1", "OR2K2", "OR52A5", "OR5T1", "OR10H4", "OR51M1", "OR11G2", "OR52N4", "OR5AC2", "OR5D18", "OR7D2", "OR10G7", "OR5F1", "OR7A5", "OR52H1", "OR56B1", "OR5D13", "OR2AG1", "OR3A1", "OR4C3", "OR5R1", "OR6A2", "OR8
REACTOME_PACKAGING_OF_TELOMERE_ENDS	0.130494	0.593841	0.70938	1.29018	1923	3	c("HIST1H2BO", "HIST1H4E")
REACTOME_RNA_POL_I_PROMOTER_OPENING	0.130494	0.593841	0.70938	1.29018	1923	3	c("HIST1H2BO", "HIST1H4E")
REACTOME_RNA_POL_I_TRANSCRIPTION	0.130494	0.593841	0.70938	1.29018	1923	3	c("HIST1H2BO", "HIST1H4E")
KEGG_SPLICEOSOME	0.142993	0.623608	-0.662491	-1.29256	751	3	c("HNRNPA1L2", "NAA38", "CRNKL1")
KEGG_TOLL_LIKE_RECEPTOR_SIGNALING_PATHWAY	0.142433	0.623608	0.527779	1.28658	2591	8	c("IFNA4", "IFNA7", "TLR4", "IFNA5", "IFNA21", "IRF3", "TLR1")
REACTOME_MEIOTIC_SYNAPSIS	0.140755	0.623608	0.604447	1.29104	2352	5	c("BRCA1", "HIST1H2BO", "HIST1H4E", "SYNE1")
PID_ERBB1_DOWNSTREAM_PATHWAY	0.149103	0.641349	0.640764	1.27813	2369	4	c("PRKCZ", "BAD", "SOS1")
KEGG_JAK_STAT_SIGNALING_PATHWAY	0.152767	0.642948	0.505954	1.27038	2820	9	c("IFNA4", "IFNA7", "IFNK", "SOS1", "IFNA5", "IFNA21")
REACTOME_POTASSIUM_CHANNELS	0.15357	0.642948	0.637801	1.27222	2440	4	c("KCNK17", "KCNAB3")
REACTOME_SIGNALING_BY_FGFR_IN_DISEASE	0.157691	0.64953	0.562537	1.26769	2731	6	c("KL", "FGF22", "BAD", "SOS1", "CNTRL", "NR4A1")
REACTOME_NRAGE_SIGNALS_DEATH_THROUGH_JNK	0.167554	0.64953	0.589128	1.25832	2800	5	c("BAD", "SOS1", "TIAM2")
REACTOME_SIGNALING_BY_RHO_GTPASES	0.165161	0.64953	0.59085	1.262	2760	5	c("ARAP2", "SOS1", "TIAM2")
REACTOME_CELL_JUNCTION_ORGANIZATION	0.166908	0.64953	0.630531	1.25772	2652	4	c("PARD3", "INADL", "CLDN20", "COL17A1")
REACTOME_NGF_SIGNALLING_VIA_TRKA_FROM_THE_PLASMA_MEMBRANE	0.166593	0.64953	0.630646	1.25795	2647	4	c("PPP2R1B", "BAD", "SOS1", "NR4A1")
REACTOME_SIGNALING_BY_SCF_KIT	0.166593	0.64953	0.630646	1.25795	2647	4	c("TEC", "BAD", "SOS1", "NR4A1")
REACTOME_IMMUNE_SYSTEM	0.18755	0.699757	0.337361	1.14321	3750	61	c("DZIP3", "LRSAM1", "PARK2", "IFNA4", "IFNA7", "PPP2R1B", "TEC", "TLR4", "BAD", "DEFB1", "LILRB5", "NCF4", "SOS1", "UBE2L6", "UBA7", "ART1", "BLMH", "CRP", "IFIT1", "IRAK2", "IFNA5", "XAF1", "CD180", "CD44", "NLRX1", "IFNA21", "IRF3", "PRKCSH", "TLR1", "
KEGG_ANTIGEN_PROCESSING_AND_PRESENTATION	0.193882	0.699757	0.544938	1.22803	3358	6	c("RFXANK", "IFNA4", "IFNA7", "IFNA5", "IFNA21")
REACTOME_NFKB_AND_MAP_KINASES_ACTIVATION_MEDIATED_BY_TLR4_SIGNALING_REPERTOIRE	0.184523	0.699757	0.620169	1.23705	2932	4	c("PPP2R1B", "TLR4", "IRAK2")
REACTOME_CELL_CELL_JUNCTION_ORGANIZATION	0.193028	0.699757	0.668386	1.21562	2845	3	c("PARD3", "INADL", "CLDN20")
REACTOME_TIGHT_JUNCTION_INTERACTIONS	0.193028	0.699757	0.668386	1.21562	2845	3	c("PARD3", "INADL", "CLDN20")
BIOCARTA_G2_PATHWAY	0.189908	0.699757	0.66986	1.21831	2799	3	c("BRCA1", "ATM", "CHEK2")
REACTOME_TERMINATION_OF_O_GLYCAN_BIOSYNTHESIS	0.241788	0.719849	-0.476015	-1.15753	794	5	c("MUC7", "MUC17", "MUC6", "MUC16", "MUC4")
KEGG_ALPHA_LINOLENIC_ACID_METABOLISM	0.310857	0.719849	-0.496313	-1.09458	1276	4	c("JMJD7-PLA2G4B", "ACOX3", "PLA2G2D", "PLA2G3")
KEGG_LINOLEIC_ACID_METABOLISM	0.310857	0.719849	-0.496313	-1.09458	1276	4	c("JMJD7-PLA2G4B", "PLA2G2D", "CYP2C9", "PLA2G3")
KEGG_ETHER_LIPID_METABOLISM	0.310857	0.719849	-0.496313	-1.09458	1276	4	c("JMJD7-PLA2G4B", "PLD2", "PLA2G2D", "PLA2G3")
KEGG_PRION_DISEASES	0.251217	0.719849	-0.522861	-1.15313	1031	4	c("C8G", "C8B", "C9", "C6")
REACTOME_ACYL_CHAIN_REMODELLING_OF_PC	0.224927	0.719849	-0.533923	-1.17752	923	4	c("PLA2G2D", "PLA2G4D", "PLA2G3", "PLA2G4C")
REACTOME_ACYL_CHAIN_REMODELLING_OF_PE	0.224927	0.719849	-0.533923	-1.17752	923	4	c("PLA2G2D", "PLA2G4D", "PLA2G3", "PLA2G4C")
WNT_SIGNALING	0.324206	0.719849	-0.557848	-1.0884	1704	3	c("CTBP2", "WNT10A", "CCND3")
NABA_MATRISOME_ASSOCIATED	0.266087	0.719849	0.316546	1.09278	5321	76	c("SFTPA2", "CCL14", "CD109", "FGF22", "HYAL3", "TGM5", "CLEC10A", "EGFL7", "FREM1", "IFNA4", "IFNA7", "MMP21", "SERPINB12", "SERPINB9", "ADAM28", "ADAMTSL4", "AMBP", "FREM2", "IFNK", "SCUBE2", "SERPINB11", "KAZALD1", "SERPINI2", "IFNA5", "SERPINB7", "ANG
NABA_ECM_REGULATORS	0.307158	0.719849	0.33595	1.0917	6140	40	c("CD109", "HYAL3", "TGM5", "MMP21", "SERPINB12", "SERPINB9", "ADAM28", "ADAMTSL4", "AMBP", "SERPINB11", "KAZALD1", "SERPINI2", "SERPINB7", "MMP8", "MEP1B", "LPA", "MMP25", "SERPINA4", "HABP2", "MMP10", "MMP27", "SERPINB4", "ADAM18", "ADAM29", "CELA2B", "
REACTOME_INNATE_IMMUNE_SYSTEM	0.260118	0.719849	0.358389	1.12851	5192	31	c("IFNA4", "IFNA7", "PPP2R1B", "TLR4", "DEFB1", "UBE2L6", "UBA7", "ART1", "CRP", "IRAK2", "IFNA5", "CD180", "NLRX1", "IFNA21", "IRF3", "PRKCSH", "TLR1", "DDX58", "P2RX7")
KEGG_NEUROACTIVE_LIGAND_RECEPTOR_INTERACTION	0.322711	0.719849	0.366573	1.09898	6399	22	c("GLP2R", "HRH4", "PARD3", "CHRND", "OPRM1", "TAAR8", "P2RX5", "GPR156", "F2RL1", "ADRA1A", "CHRNB3", "MLNR", "P2RX7")
NABA_SECRETED_FACTORS	0.239342	0.719849	0.379647	1.15394	4754	24	c("CCL14", "FGF22", "EGFL7", "IFNA4", "IFNA7", "IFNK", "SCUBE2", "IFNA5", "ANGPTL6", "CHRDL2", "IFNA21")
REACTOME_METABOLISM_OF_CARBOHYDRATES	0.309942	0.719849	0.403196	1.1152	5988	14	c("LYVE1", "PPP2R1B", "SI", "CD44", "B3GNT4", "ENO3", "HK3", "STAB2")
KEGG_CYTOKINE_CYTOKINE_RECEPTOR_INTERACTION	0.270934	0.719849	0.406762	1.14036	5260	15	c("TNFRSF25", "CCL14", "IFNA4", "IFNA7", "IFNK", "CXCR1", "IFNA5", "IFNA21")
REACTOME_PHOSPHOLIPID_METABOLISM	0.212689	0.719849	0.425127	1.19184	4129	15	c("MTMR14", "GBA2", "SMPD2", "DGAT2", "CERS4", "NEU4", "PLD6")
REACTOME_TRANSPORT_OF_GLUCOSE_AND_OTHER_SUGARS_BILE_SALTS_AND_ORGANIC_ACIDS_METAL_IONS_AND_AMINE_COMPOUNDS	0.264373	0.719849	0.440816	1.15868	4993	11	c("SLC47A2", "SLC6A5", "SLC22A1", "SLC22A5", "SLC22A16", "SLC5A2", "SLC39A2", "SLC22A2")
KEGG_CYTOSOLIC_DNA_SENSING_PATHWAY	0.314311	0.719849	0.474501	1.11635	5606	7	c("IFNA4", "IFNA7", "IFNA5", "IFNA21", "IRF3", "DDX58", "IFNA17")
KEGG_NATURAL_KILLER_CELL_MEDIATED_CYTOTOXICITY	0.221055	0.719849	0.477584	1.19914	4081	9	c("RAET1L", "IFNA4", "IFNA7", "SOS1", "IFNA5", "IFNA21")
REACTOME_TOLL_RECEPTOR_CASCADES	0.238433	0.719849	0.483863	1.17953	4338	8	c("PPP2R1B", "TLR4", "IRAK2", "CD180", "IRF3", "TLR1")
KEGG_PURINE_METABOLISM	0.28191	0.719849	0.486028	1.14347	5028	7	c("AMPD1", "PDE6H", "PFAS", "PDE6B", "ENPP3", "ENTPD8")
KEGG_SYSTEMIC_LUPUS_ERYTHEMATOSUS	0.28135	0.719849	0.48618	1.14382	5018	7	c("HIST1H2BO", "HIST1H4E")
KEGG_ENDOCYTOSIS	0.280004	0.719849	0.486676	1.14499	4994	7	c("PARD3", "ARAP2", "PRKCZ", "CXCR1")
REACTOME_INTERFERON_GAMMA_SIGNALING	0.323059	0.719849	0.492078	1.10891	5596	6	c("CD44", "IRF3", "SP100", "GBP5", "GBP7")
KEGG_FOCAL_ADHESION	0.319019	0.719849	0.493888	1.11299	5526	6	c("LAMB2", "BAD", "SOS1", "LAMA2")
REACTOME_DNA_REPAIR	0.204748	0.719849	0.49753	1.21284	3725	8	c("BRCA1", "MRE11A", "ATM", "BRCA2")
REACTOME_ACTIVATED_TLR4_SIGNALLING	0.280346	0.719849	0.510202	1.14975	4856	6	c("PPP2R1B", "TLR4", "IRAK2", "IRF3", "TLR1")
KEGG_AUTOIMMUNE_THYROID_DISEASE	0.325537	0.719849	0.51729	1.10488	5441	5	c("IFNA4", "IFNA7", "IFNA5", "IFNA21", "IFNA17")
PID_CD8_TCR_DOWNSTREAM_PATHWAY	0.325537	0.719849	0.51729	1.10488	5441	5	c("IFNA4", "IFNA7", "IFNA5", "IFNA21", "IFNA17")
REACTOME_REGULATION_OF_IFNA_SIGNALING	0.325537	0.719849	0.51729	1.10488	5441	5	c("IFNA4", "IFNA7", "IFNA5", "IFNA21", "IFNA17")
REACTOME_INTEGRIN_CELL_SURFACE_INTERACTIONS	0.255788	0.719849	0.545787	1.16575	4275	5	c("LAMB2", "ITGAE", "SOS1", "LAMA2")
REACTOME_ANTIVIRAL_MECHANISM_BY_IFN_STIMULATED_GENES	0.23832	0.719849	0.553506	1.18224	3983	5	c("UBE2L6", "UBA7", "IFIT1", "IRF3", "DDX58")
REACTOME_RNA_POL_I_RNA_POL_III_AND_MITOCHONDRIAL_TRANSCRIPTION	0.311607	0.719849	0.55818	1.1134	4952	4	c("HIST1H2BO", "HIST1H4E", "SNAPC1", "HIST1H2BE")
KEGG_APOPTOSIS	0.222767	0.719849	0.560771	1.19775	3723	5	c("BAD", "ATM", "IRAK2")
KEGG_TYROSINE_METABOLISM	0.21176	0.719849	0.566363	1.2097	3539	5	c("HEMK1", "HGD", "ADH1A", "TRMT11")
PID_ERA_GENOMIC_PATHWAY	0.287386	0.719849	0.568383	1.13375	4567	4	c("BRCA1", "TRIM59", "NDUFV3")
REACTOME_GLYCOSAMINOGLYCAN_METABOLISM	0.28424	0.719849	0.570059	1.1371	4517	4	c("LYVE1", "CD44", "B3GNT4", "STAB2")
KEGG_CITRATE_CYCLE_TCA_CYCLE	0.282227	0.719849	0.571026	1.13902	4485	4	c("SDHB", "OGDHL", "PDHA2")
PID_P73PATHWAY	0.273168	0.719849	0.575075	1.1471	4341	4	c("CLCA2", "BRCA2")
KEGG_GLUTATHIONE_METABOLISM	0.272224	0.719849	0.57547	1.14789	4326	4	c("GSTO2", "GSTM5", "MGST2")
REACTOME_GLUTATHIONE_CONJUGATION	0.272224	0.719849	0.57547	1.14789	4326	4	c("GSTO2", "GSTM5", "MGST2")
PID_E2F_PATHWAY	0.260648	0.719849	0.58089	1.1587	4142	4	c("BRCA1", "ATM")
REACTOME_FANCONI_ANEMIA_PATHWAY	0.214281	0.719849	0.603396	1.20359	3405	4	c("BRCA1", "ATM", "BRCA2")
KEGG_BETA_ALANINE_METABOLISM	0.204781	0.719849	0.608144	1.21306	3254	4	c("CNDP1", "EHHADH", "DPYD")
KEGG_LYSINE_DEGRADATION	0.312263	0.719849	0.608232	1.10622	4603	3	c("OGDHL", "EHHADH", "ALDH1B1")
PID_NFAT_3PATHWAY	0.298969	0.719849	0.614942	1.11842	4407	3	c("PRKCZ", "BAD", "NR4A1")
KEGG_O_GLYCAN_BIOSYNTHESIS	0.2949	0.719849	0.616465	1.12119	4347	3	c("ST6GALNAC1", "GALNT14")
PID_AR_PATHWAY	0.285879	0.719849	0.620287	1.12815	4214	3	c("BRCA1", "TGIF1", "CCND3")
REACTOME_SIGNALING_BY_FGFR_MUTANTS	0.264379	0.719849	0.630803	1.14727	3897	3	c("FGF22", "SOS1", "CNTRL")
KEGG_PRIMARY_IMMUNODEFICIENCY	0.254002	0.719849	0.635938	1.15661	3744	3	c("RFXANK", "TNFRSF13B")
REACTOME_AMINE_LIGAND_BINDING_RECEPTORS	0.246473	0.719849	0.639646	1.16335	3633	3	c("HRH4", "TAAR8", "ADRA1A")
PID_INTEGRIN_A9B1_PATHWAY	0.242811	0.719849	0.641453	1.16664	3579	3	c("PAOX", "ADAM2", "ADAM8")
REACTOME_ION_CHANNEL_TRANSPORT	0.231416	0.719849	0.647606	1.17783	3411	3	c("ATP8B4", "ATP10D")
REACTOME_ION_TRANSPORT_BY_P_TYPE_ATPASES	0.231416	0.719849	0.647606	1.17783	3411	3	c("ATP8B4", "ATP10D")
KEGG_ALANINE_ASPARTATE_AND_GLUTAMATE_METABOLISM	0.218258	0.719849	0.654562	1.19048	3217	3	c("ASS1", "ASL")
KEGG_TRYPTOPHAN_METABOLISM	0.32793	0.720069	0.516251	1.10266	5481	5	c("OGDHL", "EHHADH", "KMO")
REACTOME_TCA_CYCLE_AND_RESPIRATORY_ELECTRON_TRANSPORT	0.337905	0.731739	0.546928	1.09096	5370	4	c("SDHB", "LDHA", "NDUFV3")
KEGG_CHRONIC_MYELOID_LEUKEMIA	0.335662	0.731739	0.597316	1.08637	4948	3	c("BAD", "SOS1", "CTBP2")
KEGG_MELANOGENESIS	0.350779	0.73338	-0.480826	-1.06042	1440	4	c("CREB3L3", "TYRP1", "WNT10A", "MC1R")
REACTOME_ACYL_CHAIN_REMODELLING_OF_PG	0.382963	0.73338	-0.53353	-1.04095	2013	3	c("PLA2G2D", "PLA2G4D", "PLA2G3")
REACTOME_ACYL_CHAIN_REMODELLING_OF_PI	0.382963	0.73338	-0.53353	-1.04095	2013	3	c("PLA2G2D", "PLA2G4D", "PLA2G4C")
NABA_MATRISOME	0.373931	0.73338	0.296341	1.04245	7478	98	c("SFTPA2", "CCL14", "CD109", "FGF22", "HYAL3", "LAMB2", "TGM5", "CLEC10A", "EGFL7", "FREM1", "IFNA4", "IFNA7", "MMP21", "SERPINB12", "SERPINB9", "ADAM28", "ADAMTSL4", "AMBP", "COL21A1", "FREM2", "IFNK", "SCUBE2", "SERPINB11", "ECM2", "KAZALD1", "PRG4", "
KEGG_OLFACTORY_TRANSDUCTION	0.3427	0.73338	0.314179	1.06296	6853	60	c("OR4K13", "OR51B5", "OR7G3", "OR10A6", "OR1L1", "CLCA2", "OR2K2", "OR52A5", "OR5T1", "OR10H4", "OR51M1", "OR51F1", "OR11G2", "OR52N4", "OR5AC2", "OR5D18", "OR7D2", "OR10G7", "OR5F1", "OR7A5", "OR11H4", "OR2AG2", "OR52H1", "OR56B1", "OR5D13", "OR2AG1", "
REACTOME_METABOLISM_OF_PROTEINS	0.424398	0.73338	0.361028	1.03605	8324	17	c("RPL3L", "MAN1B1", "PIGG", "GALNT14", "PIGW", "B3GNT4", "PRKCSH", "TUBB1", "DOLK", "MUC7", "MUC17")
KEGG_METABOLISM_OF_XENOBIOTICS_BY_CYTOCHROME_P450	0.402842	0.73338	0.39181	1.0506	7682	12	c("UGT1A3", "GSTO2", "ADH1A", "GSTM5", "MGST2", "AKR1C3")
KEGG_DRUG_METABOLISM_CYTOCHROME_P450	0.366122	0.73338	0.39506	1.07724	7041	13	c("CYP2A7", "UGT1A3", "GSTO2", "ADH1A", "GSTM5")
NABA_ECM_AFFILIATED	0.381135	0.73338	0.397396	1.06558	7268	12	c("SFTPA2", "CLEC10A", "FREM1", "FREM2")
KEGG_RIG_I_LIKE_RECEPTOR_SIGNALING_PATHWAY	0.410535	0.73338	0.397745	1.04547	7754	11	c("IFNA4", "IFNA7", "IFNK", "IFNA5", "NLRX1", "IFNA21", "IRF3", "DDX58")
KEGG_PATHWAYS_IN_CANCER	0.384277	0.73338	0.405186	1.06503	7258	11	c("FGF22", "LAMB2", "BAD", "SOS1", "BRCA2", "MSH3", "LAMA2", "MMP1", "CTBP2", "LAMA4")
KEGG_RETINOL_METABOLISM	0.384013	0.73338	0.405275	1.06526	7253	11	c("CYP2A7", "UGT1A3", "DGAT2", "ADH1A")
REACTOME_FACTORS_INVOLVED_IN_MEGAKARYOCYTE_DEVELOPMENT_AND_PLATELET_PRODUCTION	0.429284	0.73338	0.438269	1.0311	7657	7	c("IFNA4", "IFNA7", "IFNA5", "IFNA21", "IRF3", "IFNA17", "HBB")
KEGG_REGULATION_OF_AUTOPHAGY	0.373333	0.73338	0.474151	1.06851	6467	6	c("IFNA4", "IFNA7", "IFNA5", "IFNA21", "ATG4C", "IFNA17")
REACTOME_NEGATIVE_REGULATORS_OF_RIG_I_MDA5_SIGNALING	0.361385	0.73338	0.478524	1.07837	6260	6	c("UBE2L6", "UBA7", "NLRX1", "IRF3", "DDX58")
REACTOME_TRANSCRIPTION	0.429383	0.73338	0.480398	1.02609	7177	5	c("HIST1H2BO", "HIST1H4E", "SNAPC1", "HIST1H2BE", "GTF2F1")
REACTOME_FATTY_ACID_TRIACYLGLYCEROL_AND_KETONE_BODY_METABOLISM	0.355902	0.73338	0.480472	1.08276	6165	6	c("DGAT2", "TIAM2", "AGPAT2", "ACADL", "MCEE")
REACTOME_G_ALPHA1213_SIGNALLING_EVENTS	0.424179	0.73338	0.482133	1.02979	7090	5	c("SOS1", "TIAM2", "ADRA1A")
REACTOME_MYD88_MAL_CASCADE_INITIATED_ON_PLASMA_MEMBRANE	0.395047	0.73338	0.492519	1.05198	6603	5	c("PPP2R1B", "TLR4", "IRAK2", "TLR1")
REACTOME_CELL_CELL_COMMUNICATION	0.352695	0.73338	0.507494	1.08396	5895	5	c("PARD3", "INADL", "CLDN20", "COL17A1")
REACTOME_PLATELET_HOMEOSTASIS	0.434728	0.73338	0.509778	1.01685	6909	4	c("PPP2R1B", "PDE6B")
REACTOME_SIGNALING_BY_TGF_BETA_RECEPTOR_COMPLEX	0.397735	0.73338	0.523434	1.04409	6321	4	c("PARD3", "PRKCZ", "PPP1R15A", "TGIF1")
REACTOME_PLATELET_ACTIVATION_SIGNALING_AND_AGGREGATION	0.382825	0.73338	0.529499	1.05619	6084	4	c("PRKCZ", "SOS1", "GNA14", "CLU")
PID_ALPHA_SYNUCLEIN_PATHWAY	0.354451	0.73338	0.540316	1.07777	5633	4	c("PARK2", "BAD")
REACTOME_SIGNALING_BY_THE_B_CELL_RECEPTOR_BCR	0.353948	0.73338	0.540437	1.07801	5625	4	c("BAD", "SOS1", "NR4A1")
KEGG_ARGININE_AND_PROLINE_METABOLISM	0.439094	0.73338	0.558244	1.0153	6473	3	c("ASS1", "ASL", "ALDH1B1")
REACTOME_TRAF6_MEDIATED_INDUCTION_OF_NFKB_AND_MAP_KINASES_UPON_TLR7_8_OR_9_ACTIVATION	0.437127	0.73338	0.559227	1.01709	6444	3	c("PPP2R1B", "IRAK2", "SAA1")
KEGG_GLYCOSYLPHOSPHATIDYLINOSITOL_GPI_ANCHOR_BIOSYNTHESIS	0.435364	0.73338	0.559598	1.01777	6418	3	c("PIGG", "PIGW")
REACTOME_POST_TRANSLATIONAL_MODIFICATION_SYNTHESIS_OF_GPI_ANCHORED_PROTEINS	0.435364	0.73338	0.559598	1.01777	6418	3	c("PIGG", "PIGW")
REACTOME_SYNTHESIS_OF_GLYCOSYLPHOSPHATIDYLINOSITOL_GPI	0.435364	0.73338	0.559598	1.01777	6418	3	c("PIGG", "PIGW")
REACTOME_DOWNSTREAM_SIGNAL_TRANSDUCTION	0.434753	0.73338	0.559903	1.01832	6409	3	c("BAD", "SOS1", "NR4A1")
REACTOME_SIGNALING_BY_EGFR_IN_CANCER	0.434753	0.73338	0.559903	1.01832	6409	3	c("BAD", "SOS1", "NR4A1")
REACTOME_SIGNALING_BY_ERBB2	0.434753	0.73338	0.559903	1.01832	6409	3	c("BAD", "SOS1", "NR4A1")
REACTOME_SIGNALING_BY_ERBB4	0.434753	0.73338	0.559903	1.01832	6409	3	c("BAD", "SOS1", "NR4A1")
REACTOME_SIGNALING_BY_PDGF	0.434753	0.73338	0.559903	1.01832	6409	3	c("BAD", "SOS1", "NR4A1")
KEGG_PROSTATE_CANCER	0.413117	0.73338	0.56751	1.03216	6090	3	c("BAD", "SOS1", "CREB3L3")
PID_MYC_REPRESS_PATHWAY	0.411896	0.73338	0.567999	1.03305	6072	3	c("BRCA1", "CLU")
REACTOME_HYALURONAN_METABOLISM	0.407827	0.73338	0.569639	1.03603	6012	3	c("LYVE1", "CD44", "STAB2")
REACTOME_HYALURONAN_UPTAKE_AND_DEGRADATION	0.407827	0.73338	0.569639	1.03603	6012	3	c("LYVE1", "CD44", "STAB2")
KEGG_CELL_CYCLE	0.401858	0.73338	0.571836	1.04002	5924	3	c("ATM", "CHEK2")
ST_B_CELL_ANTIGEN_RECEPTOR	0.399756	0.73338	0.572587	1.04139	5893	3	c("BAD", "SOS1", "SERPINA4")
REACTOME_CLASS_B_2_SECRETIN_FAMILY_RECEPTORS	0.370863	0.73338	0.583278	1.06083	5467	3	c("GLP2R", "PTH2R", "WNT10A")
PID_ARF6_PATHWAY	0.354381	0.73338	0.590273	1.07356	5224	3	c("ARAP2", "USP6", "GNA14")
REACTOME_TRAF6_MEDIATED_IRF7_ACTIVATION	0.443675	0.737111	0.418747	1.02079	8073	8	c("IFNA4", "IFNA7", "IFNA5", "IFNA21", "IRF3", "DDX58", "IFNA17")
REACTOME_METABOLISM_OF_LIPIDS_AND_LIPOPROTEINS	0.448207	0.740431	0.324435	1.0216	8947	31	c("MTMR14", "GBA2", "HACL1", "LIPE", "SMPD2", "DGAT2", "CERS4", "NEU4", "PLD6", "TIAM2", "IDI2", "APOC3", "AGPAT2", "ACADL", "LPA", "MCEE", "SLCO1B3", "PLD2", "SLCO1B1", "ACOX3", "PLA2G2D", "STARD6", "PLA2G4D")
REACTOME_RIG_I_MDA5_MEDIATED_INDUCTION_OF_IFN_ALPHA_BETA_PATHWAYS	0.453104	0.740431	0.373533	1.01854	8714	13	c("IFNA4", "IFNA7", "UBE2L6", "UBA7", "IFNA5", "NLRX1", "IFNA21", "IRF3", "DDX58")
REACTOME_ORGANIC_CATION_ANION_ZWITTERION_TRANSPORT	0.455106	0.740431	0.471493	1.00707	7607	5	c("SLC22A1", "SLC22A5", "SLC22A16", "SLC22A2")
REACTOME_AMYLOIDS	0.454986	0.740431	0.471522	1.00713	7605	5	c("HIST1H2BO", "HIST1H4E", "LTF", "SAA1", "HIST1H2BE")
REACTOME_NEURONAL_SYSTEM	0.464941	0.752534	0.412147	1.0047	8460	8	c("KCNK17", "CHRND", "KCNAB3", "CHRNB3", "SLC22A2", "GJA10")
REACTOME_SLC_MEDIATED_TRANSMEMBRANE_TRANSPORT	0.468677	0.754691	0.343022	1.01183	9261	20	c("SLC47A2", "SLC26A6", "SLC6A5", "SLC28A3", "SLC22A1", "SLC22A5", "SLC22A16", "SLC5A2", "HK3", "SLC39A2", "SLC22A2", "SLCO1B3")
KEGG_DRUG_METABOLISM_OTHER_ENZYMES	0.477797	0.76545	0.397413	0.997848	8822	9	c("CYP2A7", "UGT1A3", "DPYD")
KEGG_VALINE_LEUCINE_AND_ISOLEUCINE_DEGRADATION	0.490532	0.777914	0.49115	0.979697	7796	4	c("EHHADH", "ACAA2", "MCEE", "ALDH1B1")
KEGG_PROPANOATE_METABOLISM	0.490532	0.777914	0.49115	0.979697	7796	4	c("EHHADH", "MCEE", "LDHA", "ALDH1B1")
REACTOME_ABACAVIR_TRANSPORT_AND_METABOLISM	0.494235	0.779848	0.537951	0.978397	7286	3	c("SLC22A1", "ADH1A", "SLC22A2")
KEGG_ECM_RECEPTOR_INTERACTION	0.504756	0.792466	0.455765	0.973473	8437	5	c("LAMB2", "CD44", "LAMA2", "LAMA4")
REACTOME_CELL_CYCLE_MITOTIC	0.508177	0.793869	0.38922	0.977274	9383	9	c("PPP2R1B", "ITGB3BP", "DNA2", "PCM1", "CNTRL")
KEGG_PYRUVATE_METABOLISM	0.528968	0.814196	-0.424779	-0.936814	2172	4	c("PDHA2", "LDHA", "ALDH1B1", "PCK2")
PID_P53_DOWNSTREAM_PATHWAY	0.526777	0.814196	-0.425516	-0.93844	2163	4	c("PPM1J", "TYRP1", "TNFRSF10C", "TP53I3")
PID_P53_REGULATION_PATHWAY	0.526791	0.814196	0.52671	0.957952	7766	3	c("ATM", "CHEK2")
REACTOME_G_ALPHA_I_SIGNALLING_EVENTS	0.54198	0.823377	0.36444	0.957924	10237	11	c("HRH4", "OPRM1", "CXCR1", "RRH", "CCR5", "RLN3", "SAA1", "BDKRB1")
KEGG_BUTANOATE_METABOLISM	0.542799	0.823377	0.421083	0.948923	9403	6	c("EHHADH", "PDHA2", "ACSM1", "ALDH1B1")
REACTOME_DEFENSINS	0.540049	0.823377	0.444143	0.94865	9027	5	c("DEFB1", "ART1", "TLR1")
KEGG_GLYCOLYSIS_GLUCONEOGENESIS	0.551654	0.828801	0.389007	0.948294	10038	8	c("ADH1A", "ENO3", "HK3", "PDHA2", "LDHA", "ALDH1B1")
KEGG_FATTY_ACID_METABOLISM	0.549134	0.828801	0.402399	0.946714	9795	7	c("EHHADH", "ADH1A", "ACAA2", "ACADL", "ALDH1B1", "ACOX3")
REACTOME_TRIF_MEDIATED_TLR3_SIGNALING	0.556338	0.831858	0.469363	0.936237	8842	4	c("PPP2R1B", "IRAK2", "IRF3", "SAA1")
REACTOME_GLUCURONIDATION	0.569487	0.847483	0.465047	0.927628	9051	4	c("UGT1A3", "UGT1A5", "UGT2B11", "UGT2A1")
REACTOME_BILE_ACID_AND_BILE_SALT_METABOLISM	0.584712	0.853779	-0.464259	-0.905801	3074	3	c("SLCO1B3", "SLCO1B1", "ACOX2")
NABA_ECM_GLYCOPROTEINS	0.590126	0.853779	0.337313	0.932971	11402	14	c("LAMB2", "ECM2", "EYS", "BGLAP", "LAMA2", "FBN3", "VWA3A")
REACTOME_G_ALPHA_S_SIGNALLING_EVENTS	0.593252	0.853779	0.377455	0.920133	10795	8	c("GLP2R", "TAAR8")
KEGG_MAPK_SIGNALING_PATHWAY	0.586768	0.853779	0.379669	0.92553	10677	8	c("NF1", "FGF22", "SOS1", "NR4A1", "JMJD7-PLA2G4B", "PLA2G2D")
KEGG_HISTIDINE_METABOLISM	0.59263	0.853779	0.427058	0.912157	9906	5	c("CNDP1", "HEMK1", "TRMT11", "ALDH1B1", "HAL")
KEGG_LYSOSOME	0.590357	0.853779	0.428044	0.914263	9868	5	c("MANBA", "AP4B1", "DNASE2B", "GNPTAB", "NPC2")
REACTOME_TRANSMISSION_ACROSS_CHEMICAL_SYNAPSES	0.59547	0.853779	0.456648	0.910874	9464	4	c("CHRND", "CHRNB3", "SLC22A2")
REACTOME_BETA_DEFENSINS	0.579286	0.853779	0.509616	0.926862	8540	3	c("DEFB1", "TLR1")
NABA_CORE_MATRISOME	0.601956	0.855234	0.311525	0.93395	11937	22	c("LAMB2", "COL21A1", "ECM2", "PRG4", "EYS", "BGLAP", "COL17A1", "LAMA2", "COL7A1", "FBN3", "VWA3A")
REACTOME_POST_TRANSLATIONAL_PROTEIN_MODIFICATION	0.600525	0.855234	0.330698	0.927111	11660	15	c("MAN1B1", "PIGG", "GALNT14", "PIGW", "B3GNT4", "PRKCSH", "DOLK", "MUC7", "MUC17")
PID_TOLL_ENDOGENOUS_PATHWAY	0.604656	0.855234	0.453876	0.905346	9610	4	c("TLR4", "IRAK2", "TLR1", "SAA1")
ST_GA13_PATHWAY	0.610214	0.85539	0.498895	0.907363	8996	3	c("LPA", "SERPINA4", "PLD2")
PID_FCER1_PATHWAY	0.610214	0.85539	0.498895	0.907363	8996	3	c("SOS1", "MS4A2", "PLD2")
KEGG_VASCULAR_SMOOTH_MUSCLE_CONTRACTION	0.636253	0.874079	-0.362362	-0.881159	2091	5	c("ADRA1A", "JMJD7-PLA2G4B", "PLA2G2D", "CYP4A22", "PLA2G3")
REACTOME_TRAF6_MEDIATED_NFKB_ACTIVATION	0.637764	0.874079	-0.448784	-0.875607	3353	3	c("DDX58", "SAA1", "IFIH1")
REACTOME_TRANSMEMBRANE_TRANSPORT_OF_SMALL_MOLECULES	0.640803	0.874079	0.293119	0.922987	12792	31	c("SLC47A2", "SLC26A6", "SLC6A5", "SLC28A3", "SLC22A1", "ABCA4", "SLC22A5", "ATP8B4", "ATP10D", "SLC22A16", "SLC5A2", "ABCB6", "HK3", "SLC39A2", "SLC22A2", "SLCO1B3", "SLCO1B1", "ABCC2")
REACTOME_CLASS_A1_RHODOPSIN_LIKE_RECEPTORS	0.639337	0.874079	0.312605	0.905663	12569	18	c("HRH4", "OPRM1", "TAAR8", "CXCR1", "F2RL1", "ADRA1A", "RRH", "CCR5", "MLNR", "RLN3", "SAA1", "BDKRB1")
REACTOME_LIPID_DIGESTION_MOBILIZATION_AND_TRANSPORT	0.643032	0.874079	0.441474	0.880608	10220	4	c("LIPE", "APOC3", "LPA", "ABCG8")
REACTOME_INTEGRATION_OF_ENERGY_METABOLISM	0.635038	0.874079	0.490486	0.892069	9362	3	c("PPP2R1B", "GNA14")
KEGG_GLYCEROLIPID_METABOLISM	0.634021	0.874079	0.490789	0.89262	9347	3	c("DGAT2", "AGPAT2", "ALDH1B1")
REACTOME_NEUROTRANSMITTER_RECEPTOR_BINDING_AND_DOWNSTREAM_TRANSMISSION_IN_THE_POSTSYNAPTIC_CELL	0.650977	0.881063	0.484757	0.881649	9597	3	c("CHRND", "CHRNB3")
KEGG_CALCIUM_SIGNALING_PATHWAY	0.657718	0.886367	0.329098	0.882445	12543	12	c("P2RX5", "PLCD1", "PPID", "ADRA1A", "GNA14", "P2RX7", "PLCD4", "BDKRB1", "P2RX6")
REACTOME_HEMOSTASIS	0.668809	0.897461	0.302402	0.89201	13216	20	c("IFNA4", "IFNA7", "PPP2R1B", "PRKCZ", "SOS1", "IFNA5", "IFNA21", "IRF3", "PDE6B", "GNA14", "CLU", "IFNA17", "MMP1", "SIRPG", "HBB")
PID_INTEGRIN1_PATHWAY	0.673042	0.899298	0.432074	0.861857	10697	4	c("LAMB2", "LAMA2", "COL7A1", "LAMA4")
KEGG_OTHER_GLYCAN_DEGRADATION	0.679259	0.90376	0.47605	0.865814	10014	3	c("NEU4", "MANBA", "ENGASE")
KEGG_TASTE_TRANSDUCTION	0.695255	0.91727	-0.348339	-0.847061	2285	5	c("TAS2R7", "TAS2R10", "TAS2R46", "TAS2R8", "TAS1R1")
REACTOME_SYNTHESIS_OF_PA	0.694621	0.91727	0.425516	0.848776	11040	4	c("AGPAT2", "PLD2", "PLA2G2D", "PLA2G4D")
REACTOME_MITOTIC_G2_G2_M_PHASES	0.7132	0.925391	-0.343173	-0.834499	2344	5	c("PCM1", "CNTRL", "TUBGCP6", "CEP290", "NINL")
REACTOME_RECRUITMENT_OF_MITOTIC_CENTROSOME_PROTEINS_AND_COMPLEXES	0.7132	0.925391	-0.343173	-0.834499	2344	5	c("PCM1", "CNTRL", "TUBGCP6", "CEP290", "NINL")
REACTOME_GLUCOSE_TRANSPORT	0.709591	0.925391	-0.377581	-0.832723	2914	4	c("HK3", "SLC37A4", "GCKR", "G6PC2")
REACTOME_GLUCOSE_METABOLISM	0.706945	0.925391	0.391351	0.83589	11817	5	c("PPP2R1B", "ENO3")
PID_TXA2PATHWAY	0.716359	0.925666	0.463412	0.842828	10561	3	c("PRKCZ", "GNA14")
PID_REG_GR_PATHWAY	0.745862	0.927841	-0.367257	-0.809954	3063	4	c("BGLAP", "NR4A1", "MMP1", "PCK2")
REACTOME_GPCR_LIGAND_BINDING	0.740924	0.927841	0.283116	0.848779	14693	22	c("GLP2R", "HRH4", "OPRM1", "TAAR8", "CXCR1", "F2RL1", "ADRA1A", "RRH", "CCR5", "MLNR")
REACTOME_PEPTIDE_LIGAND_BINDING_RECEPTORS	0.742607	0.927841	0.306565	0.822025	14162	12	c("OPRM1", "CXCR1", "F2RL1", "CCR5", "MLNR", "RLN3", "SAA1", "BDKRB1")
REACTOME_GASTRIN_CREB_SIGNALLING_PATHWAY_VIA_PKC_AND_MAPK	0.736893	0.927841	0.319149	0.821811	13773	10	c("SOS1", "F2RL1", "ADRA1A", "GNA14", "MLNR", "SAA1", "BDKRB1")
KEGG_HUNTINGTONS_DISEASE	0.750547	0.927841	0.343227	0.807501	13388	7	c("SDHB", "PPID", "CREB3L3")
PID_A6B1_A6B4_INTEGRIN_PATHWAY	0.747994	0.927841	0.357459	0.805544	12958	6	c("LAMB2", "COL17A1", "LAMA2", "MST1R", "LAMA4", "MST1")
KEGG_P53_SIGNALING_PATHWAY	0.744646	0.927841	0.358463	0.807806	12900	6	c("ATM", "CHEK2", "SHISA5")
KEGG_FC_EPSILON_RI_SIGNALING_PATHWAY	0.748819	0.927841	0.37814	0.807672	12517	5	c("SOS1", "JMJD7-PLA2G4B", "MS4A2", "PLA2G2D")
KEGG_GNRH_SIGNALING_PATHWAY	0.748819	0.927841	0.37814	0.807672	12517	5	c("SOS1", "JMJD7-PLA2G4B", "PLD2", "PLA2G2D")
REACTOME_DEGRADATION_OF_THE_EXTRACELLULAR_MATRIX	0.738709	0.927841	0.381546	0.814947	12348	5	c("MMP8", "MMP25", "MMP10", "MMP1")
PID_AMB2_NEUTROPHILS_PATHWAY	0.74514	0.927841	0.408646	0.815125	11843	4	c("PRKCZ", "LPA", "MST1R", "MST1")
REACTOME_PHASE1_FUNCTIONALIZATION_OF_COMPOUNDS	0.756075	0.93101	0.354533	0.798949	13098	6	c("PAOX", "ADH1A", "CYP4F3", "CYP4B1", "CYP2C9", "CYP2D6")
REACTOME_EXTRACELLULAR_MATRIX_ORGANIZATION	0.782848	0.931115	0.301413	0.792259	14787	11	c("COL21A1", "MMP8", "COL17A1", "COL7A1", "MMP25", "MMP10", "MMP1", "COL15A1", "COL28A1")
REACTOME_GLYCEROPHOSPHOLIPID_BIOSYNTHESIS	0.76426	0.931115	0.3271	0.797381	13907	8	c("DGAT2", "PLD6", "AGPAT2", "PLD2", "PLA2G2D", "PLA2G4D")
KEGG_GLYCEROPHOSPHOLIPID_METABOLISM	0.77167	0.931115	0.370659	0.791694	12899	5	c("AGPAT2", "JMJD7-PLA2G4B", "PLD2", "PLA2G2D")
KEGG_GLYCOSPHINGOLIPID_BIOSYNTHESIS_LACTO_AND_NEOLACTO_SERIES	0.782691	0.931115	0.437915	0.796457	11539	3	c("B3GNT4", "FUT2", "FUT6")
KEGG_SMALL_CELL_LUNG_CANCER	0.782352	0.931115	0.438304	0.797163	11534	3	c("LAMB2", "LAMA2", "LAMA4")
REACTOME_DIABETES_PATHWAYS	0.778622	0.931115	0.439941	0.800141	11479	3	c("KDELR3", "MMP1", "IGF2")
PID_FOXM1_PATHWAY	0.778147	0.931115	0.440054	0.800348	11472	3	c("BRCA2", "CHEK2", "LAMA4")
REACTOME_AMINE_COMPOUND_SLC_TRANSPORTERS	0.777604	0.931115	0.440462	0.801088	11464	3	c("SLC6A5", "SLC22A2", "SLC6A18")
REACTOME_NA_CL_DEPENDENT_NEUROTRANSMITTER_TRANSPORTERS	0.777604	0.931115	0.440462	0.801088	11464	3	c("SLC6A5", "SLC22A2", "SLC6A18")
PID_SYNDECAN_1_PATHWAY	0.791758	0.933086	0.393068	0.784052	12584	4	c("COL17A1", "COL7A1", "MMP1", "COL15A1")
REACTOME_ASPARAGINE_N_LINKED_GLYCOSYLATION	0.791318	0.933086	0.393292	0.784499	12577	4	c("MAN1B1", "PRKCSH", "DOLK", "UGGT2")
REACTOME_CALNEXIN_CALRETICULIN_CYCLE	0.796392	0.933086	0.432385	0.786399	11741	3	c("MAN1B1", "PRKCSH", "UGGT2")
REACTOME_N_GLYCAN_TRIMMING_IN_THE_ER_AND_CALNEXIN_CALRETICULIN_CYCLE	0.796392	0.933086	0.432385	0.786399	11741	3	c("MAN1B1", "PRKCSH", "UGGT2")
PID_RHODOPSIN_PATHWAY	0.808519	0.943773	-0.396463	-0.773525	4251	3	c("PDE6B", "CNGB1", "GUCA1C")
REACTOME_G_ALPHA_Q_SIGNALLING_EVENTS	0.821293	0.951609	0.300064	0.753419	15165	9	c("F2RL1", "ADRA1A", "GNA14", "MLNR", "SAA1", "BDKRB1")
KEGG_CELL_ADHESION_MOLECULES_CAMS	0.819113	0.951609	0.423845	0.770866	12076	3	c("CLDN20", "PDCD1LG2")
REACTOME_LOSS_OF_NLP_FROM_MITOTIC_CENTROSOMES	0.825949	0.953486	-0.34292	-0.756282	3392	4	c("PCM1", "CNTRL", "CEP290", "NINL")
KEGG_ARACHIDONIC_ACID_METABOLISM	0.837377	0.956132	0.294256	0.738835	15462	9	c("EPHX2", "CBR3", "CYP4F3", "AKR1C3", "JMJD7-PLA2G4B", "PLA2G2D", "CYP2C9", "CYP4A22")
KEGG_PENTOSE_AND_GLUCURONATE_INTERCONVERSIONS	0.836813	0.956132	0.347877	0.743033	13988	5	c("UGT1A3", "UGT1A10", "UGT1A5", "UGT2B11")
KEGG_PORPHYRIN_AND_CHLOROPHYLL_METABOLISM	0.836813	0.956132	0.347877	0.743033	13988	5	c("UGT1A3", "UGT1A10", "UGT1A5", "UGT2B11")
REACTOME_CYTOCHROME_P450_ARRANGED_BY_SUBSTRATE_TYPE	0.8537	0.956797	-0.334071	-0.736765	3506	4	c("CYP4F3", "CYP4B1", "CYP2C9", "CYP2D6")
KEGG_GALACTOSE_METABOLISM	0.859289	0.956797	-0.377303	-0.736143	4518	3	c("HK3", "GALK2", "G6PC2")
REACTOME_TRAF3_DEPENDENT_IRF_ACTIVATION_PATHWAY	0.857197	0.956797	-0.37804	-0.73758	4507	3	c("IRF3", "DDX58", "IFIH1")
KEGG_DILATED_CARDIOMYOPATHY	0.855296	0.956797	-0.378777	-0.739018	4497	3	c("LAMA2", "CACNA2D4", "TTN")
KEGG_HYPERTROPHIC_CARDIOMYOPATHY_HCM	0.855296	0.956797	-0.378777	-0.739018	4497	3	c("LAMA2", "CACNA2D4", "TTN")
KEGG_AMINO_SUGAR_AND_NUCLEOTIDE_SUGAR_METABOLISM	0.844794	0.956797	0.373049	0.74412	13427	4	c("CHIT1", "HK3", "GALK2")
KEGG_WNT_SIGNALING_PATHWAY	0.841585	0.956797	0.374411	0.746837	13376	4	c("PPP2R1B", "CTBP2", "WNT10A", "CCND3")
NABA_BASEMENT_MEMBRANES	0.867763	0.959909	0.317077	0.714541	15033	6	c("LAMB2", "LAMA2", "LAMA4", "COL15A1", "USH2A")
REACTOME_TRANSPORT_OF_VITAMINS_NUCLEOSIDES_AND_RELATED_MOLECULES	0.868198	0.959909	0.363569	0.725211	13799	4	c("SLC28A3", "SLCO1B3", "SLCO1B1", "SLC28A2")
REACTOME_BIOLOGICAL_OXIDATIONS	0.876072	0.960131	0.251025	0.734001	17269	19	c("PAOX", "UGT1A3", "GSTO2", "ADH1A", "GSTM5", "CYP4F3", "MGST2")
REACTOME_O_LINKED_GLYCOSYLATION_OF_MUCINS	0.873558	0.960131	0.288119	0.702356	15896	8	c("GALNT14", "B3GNT4", "MUC7", "MUC17")
KEGG_LONG_TERM_DEPRESSION	0.877572	0.960131	0.35889	0.715878	13948	4	c("PPP2R1B", "JMJD7-PLA2G4B", "PLA2G2D")
KEGG_VEGF_SIGNALING_PATHWAY	0.881032	0.960569	0.357078	0.712263	14003	4	c("BAD", "JMJD7-PLA2G4B", "PLA2G2D")
PID_AVB3_INTEGRIN_PATHWAY	0.886191	0.962851	0.392778	0.714364	13065	3	c("COL17A1", "COL7A1", "COL15A1")
NABA_COLLAGENS	0.894501	0.968528	0.292247	0.687562	15956	7	c("COL21A1", "COL17A1", "COL7A1", "COL15A1", "COL28A1")
REACTOME_MEMBRANE_TRAFFICKING	0.902407	0.971364	0.276678	0.674467	16421	8	c("GJA9", "TGOLN2", "AP4B1", "GJA10", "GJB2", "CHMP4A")
REACTOME_GAP_JUNCTION_ASSEMBLY	0.909493	0.971364	0.317349	0.677828	15203	5	c("GJA9", "GJA10", "GJB2", "GJB7", "GJB4")
REACTOME_GAP_JUNCTION_TRAFFICKING	0.909493	0.971364	0.317349	0.677828	15203	5	c("GJA9", "GJA10", "GJB2", "GJB7", "GJB4")
REACTOME_PEROXISOMAL_LIPID_METABOLISM	0.908273	0.971364	0.34314	0.684462	14436	4	c("HACL1", "ACOX3", "ACOX2", "CROT")
REACTOME_COLLAGEN_FORMATION	0.913651	0.972496	0.296094	0.667256	15828	6	c("COL21A1", "COL17A1", "COL7A1", "COL15A1", "COL28A1")
KEGG_INOSITOL_PHOSPHATE_METABOLISM	0.934398	0.987882	-0.343405	-0.670005	4913	3	c("PLCD1", "PLCD4", "PIK3C2G")
KEGG_PHOSPHATIDYLINOSITOL_SIGNALING_SYSTEM	0.934398	0.987882	-0.343405	-0.670005	4913	3	c("PLCD1", "PLCD4", "PIK3C2G")
REACTOME_DEVELOPMENTAL_BIOLOGY	0.955217	0.993173	-0.222145	-0.635258	2068	7	c("CNTN6", "MED26", "SPTBN5", "CCND3", "PCSK6", "TCF3")
REACTOME_PHASE_II_CONJUGATION	0.9504	0.993173	0.225369	0.614532	18279	13	c("UGT1A3", "GSTO2", "GSTM5", "MGST2", "ACSM1", "SULT1A2")
KEGG_ABC_TRANSPORTERS	0.954836	0.993173	0.241144	0.605478	17631	9	c("ABCA4", "ABCB6", "ABCC10", "ABCC2", "ABCC11", "ABCG8", "ABCC12")
REACTOME_CELL_SURFACE_INTERACTIONS_AT_THE_VASCULAR_WALL	0.953004	0.993173	0.313422	0.625182	15147	4	c("SOS1", "MMP1", "SIRPG", "AMICA1")
REACTOME_NUCLEOTIDE_BINDING_DOMAIN_LEUCINE_RICH_REPEAT_CONTAINING_RECEPTOR_NLR_SIGNALING_PATHWAYS	0.948657	0.993173	0.355129	0.645889	13986	3	c("IRAK2", "P2RX7", "CARD9")
ST_GA12_PATHWAY	0.962697	0.994364	0.344272	0.626143	14193	3	c("F2RL1", "PLD2", "MYEF2")
REACTOME_HIV_INFECTION	0.959984	0.994364	0.347089	0.631267	14153	3	c("APOBEC3G", "CCR5", "GTF2F1")
REACTOME_ABC_FAMILY_PROTEINS_MEDIATED_TRANSPORT	0.969673	0.995024	0.246366	0.57962	17297	7	c("ABCA4", "ABCB6", "ABCC2", "ABCC11", "ABCG8")
REACTOME_AXON_GUIDANCE	0.96758	0.995024	0.339589	0.617626	14265	3	c("SOS1", "CNTN6", "SPTBN5")
KEGG_STARCH_AND_SUCROSE_METABOLISM	0.979242	0.995481	0.212652	0.547581	18303	10	c("UGT1A3", "SI", "HK3", "ENPP3", "UGT1A10", "UGT1A5", "UGT2B11", "G6PC2", "PYGM")
KEGG_ASCORBATE_AND_ALDARATE_METABOLISM	0.982799	0.995481	0.242901	0.547384	17026	6	c("UGT1A3", "ALDH1B1", "UGT1A10", "UGT1A5", "UGT2B11")
REACTOME_COMPLEMENT_CASCADE	0.978465	0.995481	0.262229	0.560098	16356	5	c("CRP", "C8G", "C8B")
KEGG_BASE_EXCISION_REPAIR	0.979994	0.995481	0.285736	0.569957	15576	4	c("POLL", "PARP3", "MUTYH", "NTHL1")
REACTOME_GENERIC_TRANSCRIPTION_PATHWAY	0.988347	0.99788	0.186508	0.609281	19760	42	c("ZNF443", "ZNF285", "ZNF197", "ZNF510", "ZNF556", "ZNF596", "ZFP2", "ZNF213", "ZNF254", "ZNF557", "ZNF19", "ZNF214", "NR4A1", "ZNF225", "ZNF256", "ZNF180", "ZNF211", "ZNF559", "ZNF519", "MED26", "TGIF1", "ZNF215")
KEGG_PPAR_SIGNALING_PATHWAY	0.996041	0.998262	0.181744	0.467991	18617	10	c("EHHADH", "APOC3", "ACADL", "ACOX3", "MMP1", "CYP4A22", "DBI", "PCK2", "AQP7")
KEGG_STEROID_HORMONE_BIOSYNTHESIS	0.998262	0.998262	0.190602	0.448424	17807	7	c("UGT1A3", "AKR1C3", "HSD17B2", "UGT1A10", "UGT1A5", "UGT2B11")
REACTOME_IMMUNOREGULATORY_INTERACTIONS_BETWEEN_A_LYMPHOID_AND_A_NON_LYMPHOID_CELL	0.992822	0.998262	0.239516	0.511585	16596	5	c("LILRB5", "LILRA1", "AMICA1", "LILRB1")
