# Supplementary material for: Exome-wide analysis of bi-allelic alterations identifies a Lynch phenotype in The Cancer Genome Atlas
Source: Genome Med. 2018 Sep 14;10:69. doi: 10.1186/s13073-018-0579-5 (PMC6138910; doi:10.1186/s13073-018-0579-5)
Supplement: Supplementary file 3 — Table S2. List of genes and pathways used. (XLS 27 kb) [file 13073_2018_579_MOESM3_ESM.xls]

## Sheet: BRCA12.LOH.sig3.table.txt
CANCER	GENE	REF_READS_GERM	ALT_READS_GERM	REF_READS_SOM	ALT_READS_SOM	CNV_FOLD_CHANGE	PVAL	CATEGORY1	CATEGORY2	SIGNATURE_3
BLCA	BRCA2	41	32	11	52	0.752102	3.47303e-06	LOH	DH	0.214267
BLCA	BRCA2	110	103	5	101	0.937831	5.20642e-19	POSS	POSSIBLE	0.191424
BLCA	BRCA2	61	51	46	37	1.07497	1	SOM	DH	0.381889
BLCA	BRCA1	116	98	87	90	0.933098	0.360277	NOT_SIG	SINGLE	0
BRCA	BRCA1	36	28	32	39	1.24721	0.229028	SOM	DH	0.288353
BRCA	BRCA2	151	146	73	52	1.01178	0.166018	SOM	DH	0.441432
BRCA	BRCA1	35	32	13	46	0.866998	0.000523388	LOH	DH	0.568834
BRCA	BRCA2	23	32	1	22	0.864298	0.0009202	SOM_LOH	DH	0.555015
BRCA	BRCA2	114	92	16	48	0.963462	2.59158e-05	POSS	POSSIBLE	0.428039
BRCA	BRCA2	19	12	15	15	0.927488	0.444257	REF_SELECTED	SINGLE	0.141852
BRCA	BRCA1	40	21	31	21	1.03147	0.561261	REF_SELECTED	SINGLE	0
BRCA	BRCA2	8	8	0	0	0.795316	1	NOT_VALIDATED	POSSIBLE	0.472279
BRCA	BRCA2	53	58	38	38	0.783334	0.768225	REF_SELECTED	SINGLE	0.333355
BRCA	BRCA1	73	44	58	117	0.925818	7.80499e-07	POSS	POSSIBLE	0.33243
BRCA	BRCA2	40	27	10	29	0.636309	0.0011185	LOH	DH	0.302413
BRCA	BRCA2	36	39	22	29	0.844811	0.715964	NOT_SIG	SINGLE	0.526124
BRCA	BRCA1	51	55	28	69	0.808825	0.00614462	LOH	DH	0.62362
BRCA	BRCA1	67	38	6	37	1.13816	2.12944e-08	AMP	DH	0.524258
BRCA	BRCA1	63	42	10	57	0.914655	2.63797e-09	POSS	POSSIBLE	0.231552
BRCA	BRCA1	77	69	41	75	0.841654	0.00594243	LOH	DH	0.22712
BRCA	BRCA1	45	35	61	99	0.821538	0.00891915	LOH	DH	0.499933
BRCA	BRCA1	81	80	17	73	0.719816	8.90852e-07	LOH	DH	0.528174
BRCA	BRCA1	60	42	18	32	0.919295	0.00975851	POSS	POSSIBLE	0.272137
BRCA	BRCA2	13	25	11	23	1.01038	1	NOT_SIG	SINGLE	0.415679
BRCA	BRCA1	27	39	5	32	0.963462	0.0040409	POSS	POSSIBLE	0.428966
CESC	BRCA2	37	26	9	28	0.984252	0.000949474	POSS	POSSIBLE	0.348787
KIRP	BRCA2	191	166	155	130	0.935688	0.873424	REF_SELECTED	SINGLE	0.36396
LIHC	BRCA1	129	98	116	40	0.983025	0.000511045	REF_SELECTED	SINGLE	0
LIHC	BRCA1	104	116	99	84	0.989108	0.193596	REF_SELECTED	SINGLE	0
LUAD	BRCA1	38	31	23	20	1.19342	1	REF_SELECTED	SINGLE	0.159677
LUAD	BRCA2	7	21	18	16	0.941544	0.037535	SOM	DH	0.375957
LUSC	BRCA1	21	7	26	6	1.01924	0.75458	REF_SELECTED	SINGLE	0
PAAD	BRCA2	68	47	141	161	0.858863	0.0282436	LOH	DH	0.302807
PAAD	BRCA2	31	38	89	88	1.02122	0.480075	SOM	DH	0.410565
PAAD	BRCA2	88	80	116	159	0.882581	0.0394892	LOH	DH	0.497136
PCPG	BRCA2	125	129	138	123	1.09225	0.428149	REF_SELECTED	SINGLE	0.165341
PRAD	BRCA1	43	56	37	27	1.01607	0.0798401	REF_SELECTED	SINGLE	0
PRAD	BRCA1	53	40	25	44	0.824791	0.0110195	LOH	DH	0.332291
PRAD	BRCA1	94	72	103	89	1.02975	0.595387	REF_SELECTED	SINGLE	0
SARC	BRCA2	15	10	6	9	0.755393	0.328358	NOT_SIG	SINGLE	0.437434
SKCM	BRCA1	22	4	14	9	0.975626	0.103815	REF_SELECTED	SINGLE	0
SKCM	BRCA2	44	35	0	0	0.913198	1	NOT_VALIDATED	POSSIBLE	0
STAD	BRCA2	19	16	4	70	1.55089	2.12049e-08	AMP	DH	0.496239
STAD	BRCA2	90	82	28	64	0.990686	0.000721928	POSS	POSSIBLE	0.504348
STAD	BRCA1	115	77	0	0	1.07073	1	NOT_VALIDATED	POSSIBLE	0.547729
STAD	BRCA2	36	52	59	45	1.0487	0.0309781	REF_SELECTED	SINGLE	0.196767
STAD	BRCA1	18	20	8	22	0.913768	0.130947	NOT_SIG	SINGLE	0.17746
TGCT	BRCA1	127	122	163	70	1.06563	2.6531e-05	REF_SELECTED	SINGLE	0
THCA	BRCA2	23	20	20	26	1.0018	0.399258	NOT_SIG	SINGLE	0
THCA	BRCA2	10	8	8	7	0.999307	1	REF_SELECTED	SINGLE	0
