# Supplementary material for: Exome-wide analysis of bi-allelic alterations identifies a Lynch phenotype in The Cancer Genome Atlas
Source: Genome Med. 2018 Sep 14;10:69. doi: 10.1186/s13073-018-0579-5 (PMC6138910; doi:10.1186/s13073-018-0579-5)
Supplement: Supplementary file 4 — Table S3. Gene-level frequency of mono- and bi-allelic germline alterations. (XLS 44 kb) [file 13073_2018_579_MOESM4_ESM.xls]

## Sheet: pathway.list.txt
PATHWAY	GENE
TS	ACVR1B
TS	APC
TS	ARID1A
TS	ARID1B
TS	ARID2
TS	ASXL1
TS	ATM
TS	ATRX
TS	AXIN1
TS	B2M
TS	BAP1
TS	BCOR
TS	BRCA1
TS	BRCA2
TS	CASP8
TS	CDC73
TS	CDH1
TS	CDKN2A
TS	CEBPA
TS	CIC
TS	CREBBP
TS	CYLD
TS	DAXX
TS	EP300
TS	FAM123B
TS	FBXW7
TS	FUBP1
TS	GATA1
TS	GATA3
TS	HNF1A
TS	KDM5C
TS	KDM6A
TS	MAP3K1
TS	MEN1
TS	MLH1
TS	MLL2
TS	MLL3
TS	MSH2
TS	MSH6
TS	NCOR1
TS	NF1
TS	NF2
TS	NOTCH1
TS	NOTCH2
TS	NPM1
TS	PAX5
TS	PBRM1
TS	PHF6
TS	PIK3R1
TS	PRDM1
TS	PTCH1
TS	PTEN
TS	RB1
TS	RNF43
TS	RUNX1
TS	SETD2
TS	SMAD2
TS	SMAD4
TS	SMARCA4
TS	SMARCB1
TS	SOCS1
TS	SOX9
TS	STAG2
TS	STK11
TS	TET2
TS	TNFAIP3
TS	TRAF7
TS	TP53
TS	TSC1
TS	VHL
TS	WT1
OG	ABL1
OG	AKT1
OG	ALK
OG	AR
OG	BCL2
OG	BRAF
OG	CARD11
OG	CBL
OG	CRLF2
OG	CSF1R
OG	CTNNB1
OG	DNMT1
OG	DNMT3A
OG	EGFR
OG	ERBB2
OG	EZH2
OG	FGFR2
OG	FGFR3
OG	FLT3
OG	FOXL2
OG	GATA2
OG	GNA11
OG	GNAQ
OG	GNAS
OG	H3F3A
OG	HIST1H3B
OG	HRAS
OG	IDH1
OG	IDH2
OG	JAK1
OG	JAK2
OG	JAK3
OG	KIT
OG	KLF4
OG	KRAS
OG	MAP2K1
OG	MED12
OG	MET
OG	MPL
OG	MYD88
OG	NFE2L2
OG	NRAS
OG	PDGFRA
OG	PIK3CA
OG	PPP2R1A
OG	PTPN11
OG	RET
OG	SETBP1
OG	SF3B1
OG	SMO
OG	SPOP
OG	SRSF2
OG	TSHR
OG	U2AF1
PRE	ABCB11
PRE	ALK
PRE	APC
PRE	ATM
PRE	AXIN2
PRE	BAP1
PRE	BLM
PRE	BMPR1A
PRE	BRCA1
PRE	BRCA2
PRE	BRIP1
PRE	BUB1B
PRE	CBL
PRE	CDC73
PRE	CDH1
PRE	CDK4
PRE	CDKN1B
PRE	CDKN2A
PRE	CEBPA
PRE	CHEK2
PRE	COL7A1
PRE	CYLD
PRE	DDB2
PRE	DICER1
PRE	DIS3L2
PRE	DKC1
PRE	DOCK8
PRE	EGFR
PRE	ELANE
PRE	ERCC2
PRE	ERCC3
PRE	ERCC4
PRE	ERCC5
PRE	EXT1
PRE	EXT2
PRE	FAH
PRE	FANCA
PRE	FANCC
PRE	FANCG
PRE	FH
PRE	FLCN
PRE	GATA2
PRE	GBA
PRE	GJB2
PRE	GPC3
PRE	HFE
PRE	HMBS
PRE	HRAS
PRE	ITK
PRE	KIT
PRE	MAX
PRE	MEN1
PRE	MET
PRE	MLH1
PRE	MSH2
PRE	MSH6
PRE	MTAP
PRE	MUTYH
PRE	NBN
PRE	NF1
PRE	NF2
PRE	PALB2
PRE	PDGFRA
PRE	PHOX2B
PRE	PMS2
PRE	POLD1
PRE	POLE
PRE	POLH
PRE	PRKAR1A
PRE	PRSS1
PRE	PTCH1
PRE	PTEN
PRE	PTPN11
PRE	RAD51C
PRE	RAD51D
PRE	RB1
PRE	RECQL4
PRE	RET
PRE	RHBDF2
PRE	RMRP
PRE	RUNX1
PRE	SBDS
PRE	SDHA
PRE	SDHAF2
PRE	SDHB
PRE	SDHC
PRE	SDHD
PRE	SERPINA1
PRE	SH2D1A
PRE	SLC25A13
PRE	SMAD4
PRE	SMARCA4
PRE	SMARCB1
PRE	SMARCE1
PRE	SOS1
PRE	SRY
PRE	STAT3
PRE	STK11
PRE	SUFU
PRE	TERT
PRE	TGFBR1
PRE	TMEM127
PRE	TNFRSF6
PRE	TP53
PRE	TRIM37
PRE	TSC1
PRE	TSC2
PRE	UROD
PRE	VHL
PRE	WAS
PRE	WRN
PRE	WT1
PRE	XPA
PRE	XPC
BER	APEX1
BER	APEX2
BER	MBD4
BER	MPG
BER	MUTYH
BER	NEIL1
BER	NEIL2
BER	NEIL3
BER	NTHL1
BER	OGG1
BER	SMUG1
BER	TDG
BER	UNG
BER	POLD1
BER	POLD2
BER	POLD3
BER	POLD4
BER	FEN1
BER	LIG1
BER	PCNA
BER	HUS1
BER	PCNA
BER	WRN
BER	ALKBH1
BER	APLF
BER	APTX
BER	GADD45A
BER	GADD45G
BER	HMGB1
BER	HMGB2
BER	PARG
BER	PARP1
BER	PARP2
BER	PARP3
BER	PARP4
BER	PNKP
BER	POLE
BER	POLH
BER	POLL
BER	TDP1
BER	LIG3
BER	POLB
BER	XRCC1
MMR	POLD1
MMR	POLD2
MMR	POLD3
MMR	POLD4
MMR	MSH2
MMR	MSH3
MMR	MSH6
MMR	MLH1
MMR	MLH3
MMR	PMS1
MMR	PMS2
MMR	MSH4
MMR	MSH5
MMR	EXO1
MMR	HMGB1
MMR	HMGB1
MMR	LIG1
MMR	PCNA
MMR	RFC2
MMR	RFC4
MMR	RFC3
MMR	RFC5
MMR	RFC1
MMR	RPA1
MMR	RPA2
MMR	RPA3
MMR	RPA4
NER	POLD1
NER	POLD2
NER	POLD3
NER	POLD4
NER	PCNA
NER	RFC1
NER	RFC2
NER	RFC3
NER	RFC4
NER	RFC5
NER	POLE
NER	POLE2
NER	POLE3
NER	POLE4
NER	POLK
NER	CUL4A
NER	DDB1
NER	DDB2
NER	RBX1
NER	CUL4A
NER	DDB1
NER	DDB2
NER	RBX1
NER	CETN2
NER	RAD23B
NER	XPC
NER	POLR2A
NER	POLR2B
NER	POLR2C
NER	POLR2D
NER	POLR2E
NER	POLR2F
NER	POLR2G
NER	POLR2H
NER	POLR2I
NER	POLR2J
NER	POLR2K
NER	POLR2L
NER	CUL3
NER	CUL5
NER	ERCC1
NER	ERCC4
NER	ERCC5
NER	LIG1
NER	TCEB1
NER	TCEB2
NER	TCEB3
NER	UVSSA
NER	XPA
NER	RPA1
NER	RPA2
NER	RPA3
NER	RPA4
NER	CDK7
NER	ERCC2
NER	ERCC3
NER	GTF2H1
NER	GTF2H2
NER	GTF2H3
NER	GTF2H4
NER	GTF2H5
NER	MNAT1
NER	ERCC6
NER	ERCC8
NER	LIG3
NER	RAD23A
NER	XAB2
NER	XRCC1
NER	GADD45A
NER	GADD45G
DR	ALKBH2
DR	ALKBH3
DR	MGMT
FA	RMI2
FA	TOP3B
FA	BARD1
FA	BRCA1
FA	BRCA2
FA	BRIP1
FA	PALB2
FA	FAAP100
FA	FAAP24
FA	FANCA
FA	FANCB
FA	FANCC
FA	FANCE
FA	FANCF
FA	FANCG
FA	FANCL
FA	FANCM
FA	APITD1
FA	HES1
FA	STRA13
FA	UBE2T
FA	FANCD2
FA	FANCI
FA	BRE
FA	CCDC98
FA	DNA2
FA	FAN1
FA	HELQ
FA	KAT5
FA	RAD51
FA	RAD51C
FA	TELO2
FA	USP1
FA	WDR48
HR	RMI2
HR	TOP3B
HR	MRE11A
HR	NBN
HR	RAD50
HR	PPP4C
HR	PPP4R1
HR	PPP4R2
HR	PPP4R4
HR	RAD52
HR	RDM1
HR	RAD54L
HR	RAD54L
HR	RAD54L
HR	RAD51
HR	RAD51B
HR	RAD51C
HR	RAD51D
HR	BLM
HR	RECQL
HR	RECQL4
HR	RECQL5
HR	WRN
HR	RPA1
HR	RPA2
HR	RPA3
HR	RPA4
HR	EID3
HR	NDNL2
HR	NFATC2IP
HR	NSMCE1
HR	NSMCE2
HR	NSMCE4A
HR	PAXIP1
HR	SMC5
HR	SMC6
HR	BRCA1
HR	BRCA2
HR	EME1
HR	EME2
HR	GEN1
HR	H2AFX
HR	HELQ
HR	HFM1
HR	KAT5
HR	MUS81
HR	PARG
HR	RAD54B
HR	SHFM1
HR	SLX1A
HR	SLX4
HR	SPO11
HR	UIMC1
NHEJ	APLF
NHEJ	ATM
NHEJ	MDC1
NHEJ	MRE11A
NHEJ	NBN
NHEJ	PARP3
NHEJ	RAD50
NHEJ	RNF168
NHEJ	RNF8
NHEJ	TP53BP1
NHEJ	DCLRE1C
NHEJ	LIG4
NHEJ	NHEJ1
NHEJ	PRKDC
NHEJ	XRCC5
NHEJ	XRCC6
NHEJ	LIG4
NHEJ	NHEJ1
NHEJ	XRCC4
NHEJ	PRKDC
NHEJ	XRCC5
NHEJ	XRCC6
NHEJ	PNKP
NHEJ	POLL
NHEJ	POLM
NHEJ	MRE11A
NHEJ	RAD50
NHEJ	DNTT
NHEJ	POLB
NHEJ	POLL
NHEJ	POLM
NHEJ	APLF
NHEJ	APTX
NHEJ	DCLRE1C
NHEJ	PARG
NHEJ	XRCC2
NHEJ	XRCC3
TLS	POLQ
TLS	HLTF
TLS	RAD18
TLS	UBE2A
TLS	UBE2B
TLS	UBE2N
TLS	UBE2V2
TLS	MAD2L2
TLS	POLH
TLS	POLI
TLS	POLK
TLS	REV1
TLS	REV3L
TLS	PCNA
TLS	POLM
TLS	POLN
TLS	SHPRH
TLS	USP1
TLS	WDR48
