# Supplementary material for: Exome-wide analysis of bi-allelic alterations identifies a Lynch phenotype in The Cancer Genome Atlas
Source: Genome Med. 2018 Sep 14;10:69. doi: 10.1186/s13073-018-0579-5 (PMC6138910; doi:10.1186/s13073-018-0579-5)
Supplement: Supplementary file 5 — Table S4. List of ClinVar, IARC-TP53, and CADD damaging germline variants used. (XLS 836 kb) [file 13073_2018_579_MOESM5_ESM.xls]

## Sheet: doublehit.counts.1.9.txt
GENE	GERM	GERM-SOM	GERM-METH	LOH	GSFRAC	GMFRAC	LOHFRAC
A1BG	1	0	0	0	0	0	0
A1CF	1	1	0	0	1	0	0
A3GALT2	270	0	0	4	0	0	0.0148148
A4GNT	29	0	0	1	0	0	0.0344828
AAAS	3	0	0	0	0	0	0
AACS	4	0	0	0	0	0	0
AADACL2	4	0	0	0	0	0	0
AADACL3	3	0	0	0	0	0	0
AADACL4	2	0	0	1	0	0	0.5
AAED1	5	0	0	0	0	0	0
AAMDC	1	0	0	0	0	0	0
AAR2	14	0	0	0	0	0	0
AARD	4	0	0	1	0	0	0.25
AARS	2	0	0	0	0	0	0
AARS2	5	0	0	0	0	0	0
AARSD1	10	0	0	0	0	0	0
AASS	2	0	0	0	0	0	0
AATF	2	0	0	0	0	0	0
ABCA1	2	0	0	0	0	0	0
ABCA10	104	1	0	0	0.00961538	0	0
ABCA12	2	0	0	0	0	0	0
ABCA13	54	1	0	0	0.0185185	0	0
ABCA2	2	0	0	0	0	0	0
ABCA3	1	0	0	0	0	0	0
ABCA4	11	0	0	2	0	0	0.181818
ABCA5	2	0	0	0	0	0	0
ABCA6	6	0	0	0	0	0	0
ABCA7	44	1	1	0	0.0227273	0.0227273	0
ABCA8	34	0	0	0	0	0	0
ABCA9	34	0	0	1	0	0	0.0294118
ABCB11	1	0	0	0	0	0	0
ABCB4	1	0	0	0	0	0	0
ABCB5	91	0	0	0	0	0	0
ABCB6	9	0	0	1	0	0	0.111111
ABCB7	164	1	0	0	0.00609756	0	0
ABCB8	6	0	0	0	0	0	0
ABCC1	1	0	0	0	0	0	0
ABCC10	9	0	0	1	0	0	0.111111
ABCC11	51	0	0	3	0	0	0.0588235
ABCC12	544	2	0	28	0.00367647	0	0.0514706
ABCC2	13	0	0	1	0	0	0.0769231
ABCC3	18	0	0	0	0	0	0
ABCC4	5	0	0	0	0	0	0
ABCC6	31	0	0	1	0	0	0.0322581
ABCC8	4	0	0	0	0	0	0
ABCC9	3	0	0	0	0	0	0
ABCD2	1	0	0	0	0	0	0
ABCD4	1	0	0	0	0	0	0
ABCF3	1	0	0	0	0	0	0
ABCG1	5	0	0	0	0	0	0
ABCG2	23	0	1	0	0	0.0434783	0
ABCG4	2	0	0	0	0	0	0
ABCG5	1	0	0	0	0	0	0
ABCG8	18	0	0	1	0	0	0.0555556
ABHD1	9	0	1	0	0	0.111111	0
ABHD12B	132	0	0	10	0	0	0.0757576
ABHD14A	2	0	0	0	0	0	0
ABHD14B	164	0	1	14	0	0.00609756	0.0853659
ABHD15	91	0	0	3	0	0	0.032967
ABHD16B	4	0	0	0	0	0	0
ABHD17A	1	0	0	0	0	0	0
ABHD4	11	0	0	1	0	0	0.0909091
ABHD5	2	0	0	0	0	0	0
ABHD8	3	0	0	0	0	0	0
ABI1	1	0	0	0	0	0	0
ABI3	1	0	0	0	0	0	0
ABI3BP	4	0	0	0	0	0	0
ABL2	2	0	0	0	0	0	0
ABLIM2	1	0	0	0	0	0	0
ABRACL	1	0	0	0	0	0	0
ABTB1	80	1	0	0	0.0125	0	0
ACAA1	3	0	0	0	0	0	0
ACAA2	7	0	0	1	0	0	0.142857
ACACA	1	0	0	0	0	0	0
ACACB	8	0	0	0	0	0	0
ACAD10	25	0	0	1	0	0	0.04
ACAD11	10	0	0	0	0	0	0
ACADL	10	0	0	1	0	0	0.1
ACADM	1	0	0	0	0	0	0
ACADS	1	0	0	0	0	0	0
ACADSB	5	0	0	0	0	0	0
ACAP3	1	0	0	0	0	0	0
ACBD4	2	0	0	0	0	0	0
ACBD5	1	0	0	0	0	0	0
ACBD7	4	0	0	1	0	0	0.25
ACCS	1	0	0	0	0	0	0
ACCSL	3	0	0	0	0	0	0
ACD	2	0	0	0	0	0	0
ACE	7	0	0	0	0	0	0
ACER2	1	0	0	0	0	0	0
ACIN1	3	0	0	0	0	0	0
ACKR1	1	0	0	0	0	0	0
ACKR2	3	0	0	1	0	0	0.333333
ACKR4	2	0	0	0	0	0	0
ACLY	2	0	0	1	0	0	0.5
ACMSD	2	0	0	0	0	0	0
ACO1	2	0	0	0	0	0	0
ACOT11	9	0	0	1	0	0	0.111111
ACOT12	8	0	0	0	0	0	0
ACOT4	12	0	0	0	0	0	0
ACOT8	13	0	0	0	0	0	0
ACOX1	1	0	0	0	0	0	0
ACOX2	33	0	0	1	0	0	0.030303
ACOX3	13	0	1	1	0	0.0769231	0.0769231
ACOXL	20	0	0	1	0	0	0.05
ACP6	1	0	0	0	0	0	0
ACPP	2	0	0	0	0	0	0
ACPT	5	0	0	0	0	0	0
ACR	1	0	0	0	0	0	0
ACRBP	2	0	0	0	0	0	0
ACRV1	2	0	0	0	0	0	0
ACSBG1	1	0	0	0	0	0	0
ACSBG2	9	0	0	1	0	0	0.111111
ACSF2	1	0	0	0	0	0	0
ACSF3	4	0	0	0	0	0	0
ACSL5	1	0	0	0	0	0	0
ACSL6	1	0	0	0	0	0	0
ACSM1	12	0	0	1	0	0	0.0833333
ACSM2A	81	0	0	1	0	0	0.0123457
ACSM2B	21	1	0	1	0.047619	0	0.047619
ACSM3	192	0	2	6	0	0.0104167	0.03125
ACSM4	3	0	0	0	0	0	0
ACSM5	7	0	0	0	0	0	0
ACSM6	4	0	0	0	0	0	0
ACSS1	2	0	1	0	0	0.5	0
ACSS3	3	0	0	0	0	0	0
ACTBL2	4	0	0	0	0	0	0
ACTL7A	2	0	0	0	0	0	0
ACTL7B	3	0	0	0	0	0	0
ACTL9	1	0	0	0	0	0	0
ACTR10	1	0	0	0	0	0	0
ACTR1B	1	0	0	0	0	0	0
ACTR5	1	0	0	0	0	0	0
ACTR6	1	0	0	0	0	0	0
ACTR8	4	0	0	0	0	0	0
ACTRT1	20	0	0	0	0	0	0
ACTRT2	1	0	0	0	0	0	0
ACVR1C	1	0	0	0	0	0	0
ACVRL1	1	0	0	0	0	0	0
ADA	2	0	0	0	0	0	0
ADAD1	1	0	0	0	0	0	0
ADAD2	2	0	0	0	0	0	0
ADAL	1	0	0	0	0	0	0
ADAM11	2	0	0	0	0	0	0
ADAM12	3	0	0	0	0	0	0
ADAM15	4	0	0	0	0	0	0
ADAM18	24	0	0	2	0	0	0.0833333
ADAM19	2	0	0	0	0	0	0
ADAM2	128	1	0	6	0.0078125	0	0.046875
ADAM20	24	0	0	0	0	0	0
ADAM21	4	0	0	0	0	0	0
ADAM28	5	0	0	1	0	0	0.2
ADAM29	13	0	0	1	0	0	0.0769231
ADAM30	3	0	0	0	0	0	0
ADAM32	5	0	0	0	0	0	0
ADAM33	2	0	0	0	0	0	0
ADAM7	3	0	0	0	0	0	0
ADAM8	69	0	1	2	0	0.0144928	0.0289855
ADAMDEC1	1	0	0	0	0	0	0
ADAMTS12	1	0	0	0	0	0	0
ADAMTS13	3	0	0	0	0	0	0
ADAMTS14	3	0	0	0	0	0	0
ADAMTS15	1	0	0	0	0	0	0
ADAMTS2	1	0	0	0	0	0	0
ADAMTS20	12	0	0	0	0	0	0
ADAMTS3	1	0	0	0	0	0	0
ADAMTS5	1	0	0	0	0	0	0
ADAMTS6	2	0	0	0	0	0	0
ADAMTS7	1	0	0	0	0	0	0
ADAMTS8	4	0	0	0	0	0	0
ADAMTSL1	4	0	0	0	0	0	0
ADAMTSL3	3	0	0	0	0	0	0
ADAMTSL4	5	0	0	1	0	0	0.2
ADAMTSL5	3	0	0	0	0	0	0
ADAP1	1	0	0	0	0	0	0
ADAP2	5	0	0	0	0	0	0
ADAT1	3	0	0	1	0	0	0.333333
ADAT2	1	0	0	0	0	0	0
ADCK1	3	0	0	0	0	0	0
ADCK2	15	0	0	0	0	0	0
ADCK3	3	0	0	0	0	0	0
ADCK4	40	0	0	2	0	0	0.05
ADCY10	11	0	0	0	0	0	0
ADCY4	7	0	0	0	0	0	0
ADCY5	1	0	0	0	0	0	0
ADCY6	1	0	0	0	0	0	0
ADCY7	6	0	0	0	0	0	0
ADCY9	1	0	0	0	0	0	0
ADCYAP1R1	1	0	0	0	0	0	0
ADD1	2	0	0	0	0	0	0
ADGRB2	1	0	0	0	0	0	0
ADGRD1	2	0	0	0	0	0	0
ADGRE1	6	0	0	0	0	0	0
ADGRE2	22	0	0	0	0	0	0
ADGRE3	6	0	0	0	0	0	0
ADGRF1	2	0	0	0	0	0	0
ADGRF2	10	0	0	0	0	0	0
ADGRF3	99	0	0	1	0	0	0.010101
ADGRF4	5	0	0	0	0	0	0
ADGRF5	1	0	0	0	0	0	0
ADGRG1	32	0	0	4	0	0	0.125
ADGRG3	5	0	0	0	0	0	0
ADGRG4	4	0	0	0	0	0	0
ADGRG5	2	0	0	0	0	0	0
ADGRG6	1	0	0	0	0	0	0
ADGRG7	8	0	0	0	0	0	0
ADGRL4	5	0	0	1	0	0	0.2
ADGRV1	5	1	0	0	0.2	0	0
ADH1A	6	0	0	1	0	0	0.166667
ADH4	5	0	0	0	0	0	0
ADH5	2	0	0	0	0	0	0
ADH7	3	0	0	0	0	0	0
ADHFE1	10	0	0	0	0	0	0
ADIPOR1	1	0	0	0	0	0	0
ADM2	1	0	0	0	0	0	0
ADORA1	1	0	0	0	0	0	0
ADORA3	5	0	0	0	0	0	0
ADPRH	51	0	0	1	0	0	0.0196078
ADPRHL1	9	0	0	0	0	0	0
ADPRHL2	1	0	0	0	0	0	0
ADPRM	1	0	0	0	0	0	0
ADRA1A	9	0	0	1	0	0	0.111111
ADRA1D	1	0	0	0	0	0	0
ADRA2B	2	0	0	0	0	0	0
ADRB1	2	0	0	0	0	0	0
ADSL	1	0	0	0	0	0	0
ADSSL1	4	0	0	0	0	0	0
AEBP1	61	0	0	0	0	0	0
AEN	2	0	0	0	0	0	0
AFAP1	1	0	0	0	0	0	0
AFAP1L1	2	0	0	0	0	0	0
AFG3L2	2	0	0	0	0	0	0
AFMID	37	0	0	0	0	0	0
AGAP1	1	0	0	1	0	0	1
AGAP2	2	0	0	0	0	0	0
AGAP7P	2	0	0	0	0	0	0
AGBL1	6	0	0	1	0	0	0.166667
AGBL2	9	0	0	1	0	0	0.111111
AGBL4	1	0	0	0	0	0	0
AGBL5	3	0	0	0	0	0	0
AGFG2	1	0	0	0	0	0	0
AGL	7	0	0	0	0	0	0
AGMO	7	0	0	0	0	0	0
AGO4	1	0	0	0	0	0	0
AGPAT2	9	0	0	1	0	0	0.111111
AGR3	18	0	0	2	0	0	0.111111
AGT	2	0	0	0	0	0	0
AGTPBP1	1	0	0	0	0	0	0
AGTR1	2	0	0	0	0	0	0
AGTR2	12	0	0	0	0	0	0
AGTRAP	5	0	0	0	0	0	0
AGXT	1	0	0	0	0	0	0
AGXT2	82	0	0	0	0	0	0
AHCY	1	0	0	0	0	0	0
AHI1	2	0	0	0	0	0	0
AHNAK	1	0	0	0	0	0	0
AHNAK2	8	0	0	0	0	0	0
AHRR	3	0	0	0	0	0	0
AHSA2	9	0	0	0	0	0	0
AHSG	4	0	0	1	0	0	0.25
AIFM3	1	0	0	0	0	0	0
AIM1	13	0	0	1	0	0	0.0769231
AIM1L	2	0	0	0	0	0	0
AIM2	5	0	0	0	0	0	0
AIPL1	5	0	0	0	0	0	0
AIRE	56	0	0	1	0	0	0.0178571
AJUBA	2	0	0	0	0	0	0
AK1	1	0	0	0	0	0	0
AK3	1	0	0	0	0	0	0
AK6	2	0	0	0	0	0	0
AK8	5	0	0	0	0	0	0
AK9	3	0	0	0	0	0	0
AKAP10	1	0	0	0	0	0	0
AKAP12	1	0	0	0	0	0	0
AKAP13	11	1	0	0	0.0909091	0	0
AKAP3	6	0	0	0	0	0	0
AKAP6	2	0	0	0	0	0	0
AKAP7	2	0	0	0	0	0	0
AKAP8	2	0	0	0	0	0	0
AKAP9	3	0	0	0	0	0	0
AKIP1	1	0	0	0	0	0	0
AKNA	3	0	0	0	0	0	0
AKR1A1	2	0	0	1	0	0	0.5
AKR1B10	6	0	0	0	0	0	0
AKR1B15	2	0	0	0	0	0	0
AKR1C1	4	0	0	0	0	0	0
AKR1C2	4	0	0	0	0	0	0
AKR1C3	18	0	0	2	0	0	0.111111
AKR1C4	3	0	0	0	0	0	0
AKR1C8P	2	0	0	0	0	0	0
AKR1E2	9	1	0	0	0.111111	0	0
AKR7A2	2	0	0	0	0	0	0
AKR7A3	4	0	0	0	0	0	0
AKR7L	1	0	0	0	0	0	0
AKT3	3	0	0	0	0	0	0
ALDH16A1	3	0	0	0	0	0	0
ALDH1B1	87	0	2	7	0	0.0229885	0.0804598
ALDH1L1	1	0	0	0	0	0	0
ALDH1L2	29	1	0	2	0.0344828	0	0.0689655
ALDH3A1	14	0	0	0	0	0	0
ALDH3A2	3	0	0	0	0	0	0
ALDH3B2	11	0	0	0	0	0	0
ALDH4A1	2	0	0	0	0	0	0
ALDH5A1	5	0	0	0	0	0	0
ALDH6A1	2	0	0	0	0	0	0
ALDH7A1	2	0	0	0	0	0	0
ALDH9A1	6	0	0	0	0	0	0
ALDOB	2	0	0	1	0	0	0.5
ALG1	2	0	0	0	0	0	0
ALG10	1	0	0	0	0	0	0
ALG10B	2	0	0	0	0	0	0
ALG12	2	0	0	1	0	0	0.5
ALG14	1	0	0	0	0	0	0
ALG2	2	0	0	0	0	0	0
ALG5	2	0	0	0	0	0	0
ALG6	1	0	0	0	0	0	0
ALG8	3	0	0	0	0	0	0
ALG9	1	0	0	0	0	0	0
ALKBH1	4	0	0	0	0	0	0
ALKBH2	1	0	0	0	0	0	0
ALKBH3	27	0	0	0	0	0	0
ALKBH4	1	0	0	0	0	0	0
ALKBH6	1	0	0	0	0	0	0
ALKBH7	3	0	0	0	0	0	0
ALKBH8	1	0	0	0	0	0	0
ALLC	20	0	0	0	0	0	0
ALMS1	10	0	0	0	0	0	0
ALOX12	5	0	0	0	0	0	0
ALOX12B	1	0	0	0	0	0	0
ALOX15	8	0	0	0	0	0	0
ALOX15B	15	0	0	0	0	0	0
ALOXE3	9	0	0	1	0	0	0.111111
ALPI	4	0	0	2	0	0	0.5
ALPK1	37	0	0	4	0	0	0.108108
ALPK2	40	1	0	3	0.025	0	0.075
ALPK3	21	0	0	1	0	0	0.047619
ALPL	1	0	0	0	0	0	0
ALPP	1	0	0	0	0	0	0
ALPPL2	7	0	0	0	0	0	0
ALS2	1	0	0	0	0	0	0
ALS2CL	34	0	0	2	0	0	0.0588235
ALS2CR11	9	0	0	1	0	0	0.111111
ALS2CR12	7	0	0	0	0	0	0
ALX4	1	0	0	0	0	0	0
AMBN	4	0	0	0	0	0	0
AMBP	5	0	0	1	0	0	0.2
AMDHD1	5	0	0	0	0	0	0
AMDHD2	10	0	0	0	0	0	0
AMELY	1	0	0	0	0	0	0
AMHR2	4	0	0	0	0	0	0
AMICA1	20	0	0	1	0	0	0.05
AMIGO2	1	0	0	0	0	0	0
AMIGO3	6	0	0	0	0	0	0
AMN1	1	0	0	0	0	0	0
AMOTL1	1	0	0	0	0	0	0
AMPD1	3	0	0	1	0	0	0.333333
AMPD2	2	0	1	0	0	0.5	0
AMPD3	2	0	0	0	0	0	0
AMPH	2	1	0	0	0.5	0	0
AMY2A	1	0	0	0	0	0	0
AMY2B	2	0	0	0	0	0	0
AMZ1	6	0	0	0	0	0	0
AMZ2	83	0	0	0	0	0	0
ANAPC11	2	0	0	0	0	0	0
ANAPC16	1	0	0	0	0	0	0
ANAPC2	1	0	0	0	0	0	0
ANGPT4	6	0	0	0	0	0	0
ANGPTL1	2	0	0	0	0	0	0
ANGPTL3	10	0	0	0	0	0	0
ANGPTL4	5	0	0	0	0	0	0
ANGPTL5	19	0	0	1	0	0	0.0526316
ANGPTL6	14	0	0	2	0	0	0.142857
ANK3	1	0	0	0	0	0	0
ANKAR	16	0	0	0	0	0	0
ANKDD1A	2	0	0	0	0	0	0
ANKEF1	4	0	0	1	0	0	0.25
ANKFN1	2	0	0	0	0	0	0
ANKHD1-EIF4EBP3	1	0	0	0	0	0	0
ANKK1	54	0	0	0	0	0	0
ANKLE1	8	0	0	1	0	0	0.125
ANKLE2	4	0	0	0	0	0	0
ANKMY1	9	0	0	0	0	0	0
ANKMY2	2	0	0	0	0	0	0
ANKRA2	1	0	0	0	0	0	0
ANKRD1	2	0	0	0	0	0	0
ANKRD13B	1	0	0	0	0	0	0
ANKRD16	2	0	0	0	0	0	0
ANKRD2	1	0	0	0	0	0	0
ANKRD22	2	0	0	0	0	0	0
ANKRD23	11	0	0	0	0	0	0
ANKRD24	3	0	0	0	0	0	0
ANKRD26	9	0	0	0	0	0	0
ANKRD27	2	0	0	0	0	0	0
ANKRD29	2	0	0	0	0	0	0
ANKRD32	1	0	0	0	0	0	0
ANKRD33	4	0	0	0	0	0	0
ANKRD34B	4	0	0	0	0	0	0
ANKRD35	52	0	0	0	0	0	0
ANKRD37	2	0	1	0	0	0.5	0
ANKRD39	2	0	0	0	0	0	0
ANKRD42	4	0	0	0	0	0	0
ANKRD49	4	0	0	0	0	0	0
ANKRD53	1	0	0	0	0	0	0
ANKRD54	1	0	0	0	0	0	0
ANKRD55	4	0	0	1	0	0	0.25
ANKRD6	4	0	0	0	0	0	0
ANKRD7	1	0	0	0	0	0	0
ANKS1A	1	0	0	0	0	0	0
ANKS3	1	0	0	0	0	0	0
ANKZF1	6	0	0	1	0	0	0.166667
ANLN	5	0	0	0	0	0	0
ANO2	6	0	0	0	0	0	0
ANO3	1	0	0	0	0	0	0
ANO5	27	0	0	1	0	0	0.037037
ANO6	2	0	0	0	0	0	0
ANO7	70	0	2	2	0	0.0285714	0.0285714
ANO8	1	0	0	0	0	0	0
ANO9	35	0	0	3	0	0	0.0857143
ANP32E	8	0	0	0	0	0	0
ANPEP	2	0	0	0	0	0	0
ANXA10	5	0	0	0	0	0	0
ANXA11	3	0	0	0	0	0	0
ANXA13	4	0	0	0	0	0	0
ANXA2R	6	0	0	0	0	0	0
ANXA3	6	0	1	0	0	0.166667	0
ANXA5	11	0	0	0	0	0	0
ANXA6	1	0	0	0	0	0	0
ANXA7	1	0	0	1	0	0	1
ANXA9	7	0	0	0	0	0	0
AOAH	35	0	0	0	0	0	0
AOC1	8	0	0	0	0	0	0
AOC2	26	0	0	0	0	0	0
AOC3	5	0	0	0	0	0	0
AOX1	16	0	0	0	0	0	0
AP1G2	14	0	0	0	0	0	0
AP1M1	1	0	0	0	0	0	0
AP2B1	1	0	0	0	0	0	0
AP3B1	1	0	0	0	0	0	0
AP3D1	1	0	0	0	0	0	0
AP3M1	2	0	0	0	0	0	0
AP3M2	1	0	0	1	0	0	1
AP4B1	8	0	0	1	0	0	0.125
AP4E1	5	0	0	0	0	0	0
AP4M1	5	0	0	0	0	0	0
AP4S1	2	0	0	1	0	0	0.5
AP5B1	2	0	0	0	0	0	0
AP5Z1	3	0	0	0	0	0	0
APAF1	4	0	0	0	0	0	0
APBA3	10	0	0	0	0	0	0
APCDD1L	3	0	0	0	0	0	0
APCS	4	0	0	0	0	0	0
APEH	4	0	1	1	0	0.25	0.25
APEX1	5	0	0	0	0	0	0
APH1B	3	0	0	0	0	0	0
APIP	36	0	2	2	0	0.0555556	0.0555556
APITD1	3	0	0	0	0	0	0
APLF	11	0	1	0	0	0.0909091	0
APLNR	2	0	0	0	0	0	0
APMAP	3	0	0	0	0	0	0
APOA1BP	9	0	0	0	0	0	0
APOA4	2	0	0	0	0	0	0
APOA5	2	0	0	0	0	0	0
APOB	5	0	0	0	0	0	0
APOBEC1	119	0	0	1	0	0	0.00840336
APOBEC3A	1	0	0	0	0	0	0
APOBEC3B	7	0	0	0	0	0	0
APOBEC3C	2	0	0	1	0	0	0.5
APOBEC3D	2	0	0	0	0	0	0
APOBEC3F	1	0	0	0	0	0	0
APOBEC3G	8	0	1	1	0	0.125	0.125
APOBEC3H	16	0	0	1	0	0	0.0625
APOBR	2	0	0	0	0	0	0
APOC3	38	0	0	5	0	0	0.131579
APOC4	8	0	0	0	0	0	0
APOE	2	0	0	0	0	0	0
APOF	6	0	0	0	0	0	0
APOH	9	0	0	0	0	0	0
APOL1	6	0	0	0	0	0	0
APOL2	4	0	0	0	0	0	0
APOL3	2	0	0	0	0	0	0
APOL5	8	0	0	1	0	0	0.125
APOL6	6	0	0	0	0	0	0
APOLD1	1	0	0	0	0	0	0
APPL1	9	0	0	0	0	0	0
APPL2	14	0	0	0	0	0	0
APTX	8	0	0	0	0	0	0
AQP10	1	0	0	0	0	0	0
AQP12A	35	0	0	1	0	0	0.0285714
AQP12B	4	0	0	0	0	0	0
AQP2	1	0	0	0	0	0	0
AQP3	1	0	0	0	0	0	0
AQP4	1	0	0	0	0	0	0
AQP6	1	0	0	0	0	0	0
AQP7	26	0	0	1	0	0	0.0384615
AQP8	2	0	0	0	0	0	0
ARAP2	4	0	0	1	0	0	0.25
ARAP3	2	0	0	0	0	0	0
AREL1	1	0	0	0	0	0	0
ARFGAP1	1	0	0	0	0	0	0
ARFGAP3	2	0	0	0	0	0	0
ARFGEF3	2	0	0	0	0	0	0
ARFIP2	1	0	0	0	0	0	0
ARG2	2	0	0	0	0	0	0
ARGFX	3	0	0	0	0	0	0
ARHGAP10	3	0	0	0	0	0	0
ARHGAP11A	1	0	0	0	0	0	0
ARHGAP18	3	0	0	0	0	0	0
ARHGAP19	1	0	0	0	0	0	0
ARHGAP20	1	0	0	0	0	0	0
ARHGAP22	3	0	0	0	0	0	0
ARHGAP30	1	0	0	0	0	0	0
ARHGAP32	1	0	0	0	0	0	0
ARHGAP35	1	0	0	0	0	0	0
ARHGAP8	19	0	0	0	0	0	0
ARHGAP9	7	0	0	0	0	0	0
ARHGDIB	1	0	0	0	0	0	0
ARHGEF10	5	0	0	0	0	0	0
ARHGEF16	2	0	0	0	0	0	0
ARHGEF17	2	0	0	0	0	0	0
ARHGEF18	2	0	0	0	0	0	0
ARHGEF19	2	0	0	0	0	0	0
ARHGEF25	2	1	0	0	0.5	0	0
ARHGEF26	3	1	0	0	0.333333	0	0
ARHGEF35	42	0	0	0	0	0	0
ARHGEF37	1	0	0	0	0	0	0
ARHGEF38	16	0	0	2	0	0	0.125
ARHGEF39	2	0	0	0	0	0	0
ARHGEF4	1	0	0	0	0	0	0
ARHGEF40	2	0	0	0	0	0	0
ARID4B	2	0	0	0	0	0	0
ARL1	2	0	1	0	0	0.5	0
ARL11	146	0	1	6	0	0.00684932	0.0410959
ARL13B	1	0	0	0	0	0	0
ARL14	1	0	0	0	0	0	0
ARL15	3	0	0	0	0	0	0
ARL6IP1	1	0	0	0	0	0	0
ARL6IP4	6	0	0	0	0	0	0
ARMC12	8	0	0	0	0	0	0
ARMC2	6	0	0	2	0	0	0.333333
ARMC3	1	0	0	0	0	0	0
ARMC4	3	0	0	0	0	0	0
ARMC5	54	0	0	1	0	0	0.0185185
ARMC6	2	0	0	0	0	0	0
ARMC7	1	0	0	0	0	0	0
ARMC9	2	0	0	0	0	0	0
ARMCX5	1	0	0	0	0	0	0
ARMS2	10	0	0	0	0	0	0
ARMT1	2	0	0	0	0	0	0
ARNT	1	0	0	0	0	0	0
ARNTL	1	0	0	0	0	0	0
ARNTL2	1	0	0	0	0	0	0
ARPC1A	1	0	0	0	0	0	0
ARPC1B	1	0	0	0	0	0	0
ARPC4-TTLL3	9	0	0	0	0	0	0
ARPP21	2	0	0	0	0	0	0
ARRDC1	2	0	0	0	0	0	0
ARRDC1-AS1	1	0	0	0	0	0	0
ARRDC2	1	0	0	0	0	0	0
ARRDC4	1	0	0	0	0	0	0
ARSB	1	0	0	0	0	0	0
ARSD	2191	3	0	0	0.00136924	0	0
ARSF	1	0	0	0	0	0	0
ARSH	5	0	0	0	0	0	0
ARSI	1	0	0	0	0	0	0
ARSJ	3	0	0	0	0	0	0
ARSK	4	0	0	0	0	0	0
ART1	6	0	0	1	0	0	0.166667
ART5	7	0	0	1	0	0	0.142857
ARVCF	2	0	0	0	0	0	0
AS3MT	3	0	0	0	0	0	0
ASAH1	1	0	0	0	0	0	0
ASAP3	1	0	0	0	0	0	0
ASB10	4	0	0	0	0	0	0
ASB11	1	0	0	0	0	0	0
ASB12	5	0	0	0	0	0	0
ASB15	285	0	0	3	0	0	0.0105263
ASB16	2	0	0	0	0	0	0
ASB18	8	0	0	0	0	0	0
ASB2	3	0	0	0	0	0	0
ASB4	2	0	0	0	0	0	0
ASB5	1	0	0	0	0	0	0
ASB6	2	0	0	0	0	0	0
ASB8	5	0	1	0	0	0.2	0
ASCC2	1	0	0	0	0	0	0
ASCC3	3	0	0	0	0	0	0
ASCL3	10	0	0	0	0	0	0
ASF1A	2	0	0	1	0	0	0.5
ASF1B	2	0	0	0	0	0	0
ASGR1	1	0	0	0	0	0	0
ASGR2	1	0	0	0	0	0	0
ASIC3	41	0	0	0	0	0	0
ASIC4	1	0	0	0	0	0	0
ASIC5	9	0	0	0	0	0	0
ASL	6	0	0	1	0	0	0.166667
ASMT	7	0	0	0	0	0	0
ASMTL	3	0	0	0	0	0	0
ASNS	3	0	0	0	0	0	0
ASNSD1	2	0	0	0	0	0	0
ASPA	1	0	0	0	0	0	0
ASPDH	13	0	0	0	0	0	0
ASPG	16	0	0	1	0	0	0.0625
ASPH	25	0	1	0	0	0.04	0
ASPM	62	0	1	3	0	0.016129	0.0483871
ASPN	2	0	0	0	0	0	0
ASPRV1	2	0	0	0	0	0	0
ASPSCR1	5	0	0	1	0	0	0.2
ASRGL1	4	0	0	0	0	0	0
ASS1	3	0	0	1	0	0	0.333333
ASTN1	1	0	0	0	0	0	0
ASTN2	2	0	0	0	0	0	0
ASUN	1	0	0	0	0	0	0
ASXL1	1	0	0	0	0	0	0
ASXL2	1	0	0	0	0	0	0
ASXL3	1	0	0	0	0	0	0
ATAD1	1	0	0	0	0	0	0
ATAD2	1	0	0	0	0	0	0
ATAD3A	1	0	0	0	0	0	0
ATAD3B	3	0	0	1	0	0	0.333333
ATAD3C	1	0	0	0	0	0	0
ATE1	1	0	0	0	0	0	0
ATF2	1	0	0	0	0	0	0
ATF5	8	0	0	0	0	0	0
ATF6	2	0	0	0	0	0	0
ATF7IP2	2	0	0	0	0	0	0
ATG12	2	0	0	0	0	0	0
ATG13	1	0	0	0	0	0	0
ATG16L2	1	0	0	0	0	0	0
ATG2A	2	0	0	0	0	0	0
ATG3	2	0	0	0	0	0	0
ATG4C	24	0	0	2	0	0	0.0833333
ATG7	3	0	0	0	0	0	0
ATG9B	4	0	0	0	0	0	0
ATIC	6	0	0	0	0	0	0
ATL3	1	0	0	0	0	0	0
ATM	24	1	0	4	0.0416667	0	0.166667
ATMIN	1	0	0	0	0	0	0
ATN1	7	0	0	0	0	0	0
ATP10B	41	0	0	1	0	0	0.0243902
ATP10D	7	0	0	1	0	0	0.142857
ATP11A	7	0	0	0	0	0	0
ATP11C	1	0	0	0	0	0	0
ATP12A	3	0	0	0	0	0	0
ATP13A2	2	0	0	0	0	0	0
ATP13A3	1	0	0	0	0	0	0
ATP13A4	3	0	0	0	0	0	0
ATP13A5	398	4	0	10	0.0100503	0	0.0251256
ATP13A5-AS1	1	0	0	0	0	0	0
ATP1A1	1	0	0	0	0	0	0
ATP1A4	25	0	0	0	0	0	0
ATP1B3	1	0	0	0	0	0	0
ATP2A1	4	0	0	0	0	0	0
ATP2A3	2	0	0	0	0	0	0
ATP2B2	3	0	0	0	0	0	0
ATP2B4	1	0	0	0	0	0	0
ATP2C2	9	0	0	0	0	0	0
ATP5C1	1	0	0	0	0	0	0
ATP5G2	2	0	0	0	0	0	0
ATP5H	1	0	0	0	0	0	0
ATP5J	1	0	0	0	0	0	0
ATP5J2-PTCD1	2	0	0	0	0	0	0
ATP5S	1	0	0	0	0	0	0
ATP5SL	1	0	0	0	0	0	0
ATP6AP1L	1	0	0	0	0	0	0
ATP6V0A2	1	0	0	0	0	0	0
ATP6V0A4	1	0	0	0	0	0	0
ATP6V0D2	10	0	0	0	0	0	0
ATP6V0E2	13	0	0	0	0	0	0
ATP6V1B1	2	0	0	0	0	0	0
ATP6V1C2	1	0	0	0	0	0	0
ATP6V1D	1	0	0	0	0	0	0
ATP6V1E2	2	0	0	0	0	0	0
ATP6V1G3	1	0	0	0	0	0	0
ATP6V1H	2	0	0	0	0	0	0
ATP8A2	4	0	0	0	0	0	0
ATP8B1	1	0	0	0	0	0	0
ATP8B2	1	0	0	0	0	0	0
ATP8B3	27	0	0	0	0	0	0
ATP8B4	13	0	0	2	0	0	0.153846
ATP9B	5	0	0	0	0	0	0
ATPAF1	4	0	0	1	0	0	0.25
ATPAF2	3	0	0	0	0	0	0
ATPIF1	1	0	0	0	0	0	0
ATR	5	0	0	0	0	0	0
ATRIP	1	0	0	0	0	0	0
ATXN3L	23	0	0	0	0	0	0
AUNIP	8	0	0	1	0	0	0.125
AURKAIP1	3	0	0	0	0	0	0
AURKB	1	0	0	0	0	0	0
AURKC	11	0	0	0	0	0	0
AVEN	4	0	0	0	0	0	0
AVIL	6	0	0	0	0	0	0
AVL9	3	0	0	0	0	0	0
AVPI1	2	0	0	0	0	0	0
AVPR1A	1	0	0	0	0	0	0
AXDND1	2	0	0	0	0	0	0
AZI2	1	0	0	0	0	0	0
B3GALNT2	2	0	0	0	0	0	0
B3GALTL	11	0	0	0	0	0	0
B3GAT2	2	0	0	1	0	0	0.5
B3GNT3	1	0	0	0	0	0	0
B3GNT4	8	0	0	1	0	0	0.125
B3GNT8	1	0	0	0	0	0	0
B3GNT9	1	0	0	0	0	0	0
B3GNTL1	17	0	0	0	0	0	0
B4GALNT1	1	0	0	0	0	0	0
B4GALNT2	50	1	0	2	0.02	0	0.04
B4GALNT3	5	0	0	0	0	0	0
B9D1	1	0	0	0	0	0	0
B9D2	1	0	0	0	0	0	0
BAALC	1	0	0	0	0	0	0
BAD	9	0	0	2	0	0	0.222222
BAG1	1	0	0	0	0	0	0
BAG4	3	0	0	0	0	0	0
BAHD1	3	0	0	0	0	0	0
BAIAP3	6	0	0	0	0	0	0
BAK1	7	0	0	0	0	0	0
BAMBI	1	0	0	0	0	0	0
BANF2	1	0	0	0	0	0	0
BANK1	7	0	0	0	0	0	0
BAP1	2	0	0	2	0	0	1
BARD1	4	0	0	0	0	0	0
BATF2	1	0	0	0	0	0	0
BAX	2	0	0	0	0	0	0
BAZ1A	1	0	0	0	0	0	0
BBC3	1	0	0	0	0	0	0
BBOX1	7	0	0	0	0	0	0
BBS10	9	0	0	0	0	0	0
BBS12	3	0	0	0	0	0	0
BBS2	5	0	0	0	0	0	0
BBS4	1	0	0	0	0	0	0
BBS5	1	0	0	0	0	0	0
BBS7	4	0	0	1	0	0	0.25
BBS9	1	0	0	0	0	0	0
BCAM	1	0	0	0	0	0	0
BCAR3	3	0	0	0	0	0	0
BCAS1	1	0	0	0	0	0	0
BCAT1	1	0	0	0	0	0	0
BCAT2	2	0	0	1	0	0	0.5
BCCIP	2	0	0	0	0	0	0
BCDIN3D	1	0	0	0	0	0	0
BCHE	3	0	0	0	0	0	0
BCKDHB	1	0	0	0	0	0	0
BCL2L10	1	0	0	0	0	0	0
BCL2L12	15	0	0	2	0	0	0.133333
BCL2L13	1	0	0	0	0	0	0
BCL2L15	1	0	0	0	0	0	0
BCL9	4	0	1	0	0	0.25	0
BCLAF1	141	0	1	7	0	0.0070922	0.0496454
BCO1	6	0	0	1	0	0	0.166667
BCO2	21	0	0	0	0	0	0
BCOR	1	0	0	0	0	0	0
BCR	1	0	0	0	0	0	0
BCS1L	5	0	0	0	0	0	0
BDH1	2	0	0	1	0	0	0.5
BDKRB1	46	0	0	3	0	0	0.0652174
BDKRB2	1	0	0	0	0	0	0
BDNF	11	0	0	0	0	0	0
BDP1	4	0	0	0	0	0	0
BEND7	1	0	0	0	0	0	0
BEST1	8	0	0	0	0	0	0
BEST2	2	0	0	0	0	0	0
BEST3	338	1	1	1	0.00295858	0.00295858	0.00295858
BEST4	3	0	0	0	0	0	0
BET1	1	0	0	0	0	0	0
BFSP1	1	0	0	0	0	0	0
BGLAP	9	0	0	1	0	0	0.111111
BHMT2	1	0	0	0	0	0	0
BIRC2	1	0	0	0	0	0	0
BIRC3	1	0	0	0	0	0	0
BIRC5	1	0	0	0	0	0	0
BIRC7	1	0	0	0	0	0	0
BIVM-ERCC5	5	0	0	0	0	0	0
BLM	17	0	0	0	0	0	0
BLMH	6	0	0	1	0	0	0.166667
BLOC1S3	2	0	0	0	0	0	0
BLZF1	2	0	0	0	0	0	0
BMP1	2	0	0	1	0	0	0.5
BMP15	1	0	0	0	0	0	0
BMP8B	1	0	0	0	0	0	0
BNIPL	8	0	0	0	0	0	0
BOC	1	0	0	0	0	0	0
BOLL	1	0	0	0	0	0	0
BORA	2	0	0	1	0	0	0.5
BPGM	2	0	0	0	0	0	0
BPHL	8	0	0	0	0	0	0
BPI	3	0	0	0	0	0	0
BPIFA1	2	0	0	0	0	0	0
BPIFA2	20	0	0	0	0	0	0
BPIFA3	32	0	0	2	0	0	0.0625
BPIFB3	22	0	0	0	0	0	0
BPIFB4	1	0	0	0	0	0	0
BPIFB6	34	0	0	0	0	0	0
BRAT1	8	0	0	0	0	0	0
BRCA1	12	0	0	4	0	0	0.333333
BRCA2	13	1	0	2	0.0769231	0	0.153846
BRD1	2	0	0	1	0	0	0.5
BRD7	2	0	0	0	0	0	0
BRD8	2	0	0	0	0	0	0
BRE	64	0	0	1	0	0	0.015625
BRF2	6	0	0	0	0	0	0
BRICD5	1	0	0	0	0	0	0
BRIP1	12	0	1	0	0	0.0833333	0
BROX	4	0	0	0	0	0	0
BSCL2	1	0	1	0	0	1	0
BSDC1	1	0	0	0	0	0	0
BSND	7	0	0	0	0	0	0
BSPRY	2	0	0	0	0	0	0
BST1	4	0	0	0	0	0	0
BTBD10	1	0	0	0	0	0	0
BTBD16	4	0	0	0	0	0	0
BTBD6	1	0	0	0	0	0	0
BTD	3	0	0	0	0	0	0
BTG3	1	0	0	0	0	0	0
BTLA	1	0	0	1	0	0	1
BTN2A1	15	0	0	1	0	0	0.0666667
BTN2A2	2	0	0	0	0	0	0
BTN3A1	3	0	0	0	0	0	0
BTN3A2	1	0	0	0	0	0	0
BTN3A3	119	0	0	4	0	0	0.0336134
BTNL2	1	0	0	0	0	0	0
BTNL3	10	0	0	1	0	0	0.1
BTNL8	13	0	0	1	0	0	0.0769231
BTNL9	112	0	5	9	0	0.0446429	0.0803571
BUB1B	2	0	0	0	0	0	0
BUD13	2	0	0	1	0	0	0.5
BYSL	1	0	0	0	0	0	0
BZRAP1	1	0	0	0	0	0	0
C10orf10	3	0	0	1	0	0	0.333333
C10orf11	66	0	0	4	0	0	0.0606061
C10orf113	1	0	0	0	0	0	0
C10orf120	6	0	0	1	0	0	0.166667
C10orf128	49	0	0	1	0	0	0.0204082
C10orf25	4	0	1	0	0	0.25	0
C10orf35	1	0	0	0	0	0	0
C10orf53	39	0	0	2	0	0	0.0512821
C10orf62	2	0	0	0	0	0	0
C10orf76	1	0	0	0	0	0	0
C10orf90	72	0	0	5	0	0	0.0694444
C10orf91	1	0	0	0	0	0	0
C10orf95	3	0	0	0	0	0	0
C11orf1	2	0	0	0	0	0	0
C11orf16	1	0	0	0	0	0	0
C11orf40	10	0	0	1	0	0	0.1
C11orf42	7	0	0	0	0	0	0
C11orf49	2	0	0	0	0	0	0
C11orf53	1	0	0	0	0	0	0
C11orf54	3	0	0	0	0	0	0
C11orf57	1	0	0	0	0	0	0
C11orf63	5	0	0	0	0	0	0
C11orf65	22	1	0	0	0.0454545	0	0
C11orf70	1	0	0	0	0	0	0
C11orf71	43	0	0	2	0	0	0.0465116
C11orf80	2	0	0	0	0	0	0
C11orf84	1	0	0	0	0	0	0
C11orf85	1	0	0	0	0	0	0
C11orf88	2	0	0	0	0	0	0
C11orf94	2	0	0	1	0	0	0.5
C12orf29	1	0	0	0	0	0	0
C12orf4	2	0	0	0	0	0	0
C12orf40	5	0	0	0	0	0	0
C12orf42	2	0	0	0	0	0	0
C12orf45	1	0	0	0	0	0	0
C12orf50	2	0	0	0	0	0	0
C12orf56	22	0	0	1	0	0	0.0454545
C12orf65	3	0	0	0	0	0	0
C12orf66	1	0	0	0	0	0	0
C12orf74	17	0	0	0	0	0	0
C12orf77	51	0	0	0	0	0	0
C14orf105	382	1	0	24	0.0026178	0	0.0628272
C14orf142	1	0	0	0	0	0	0
C14orf159	3	0	0	0	0	0	0
C14orf166	2	0	0	0	0	0	0
C14orf177	2	0	0	0	0	0	0
C14orf178	1	0	0	0	0	0	0
C14orf180	5	0	0	0	0	0	0
C14orf183	32	0	0	1	0	0	0.03125
C14orf28	3	0	0	0	0	0	0
C14orf37	9	0	0	1	0	0	0.111111
C14orf39	2	0	0	0	0	0	0
C14orf79	2	0	0	0	0	0	0
C14orf80	3	0	0	0	0	0	0
C15orf26	4	0	0	0	0	0	0
C15orf27	2	0	0	0	0	0	0
C15orf32	31	0	0	1	0	0	0.0322581
C15orf39	1	0	0	0	0	0	0
C15orf40	2	0	0	0	0	0	0
C15orf48	75	0	0	0	0	0	0
C15orf53	4	0	0	0	0	0	0
C15orf57	1	0	0	0	0	0	0
C16orf13	5	0	0	0	0	0	0
C16orf46	4	0	0	0	0	0	0
C16orf58	6	0	0	0	0	0	0
C16orf59	6	0	0	0	0	0	0
C16orf71	18	0	0	0	0	0	0
C16orf78	8	0	0	0	0	0	0
C16orf87	1	0	0	0	0	0	0
C16orf89	6	0	0	0	0	0	0
C16orf91	6	0	0	0	0	0	0
C16orf92	3	0	0	0	0	0	0
C16orf93	25	0	0	1	0	0	0.04
C17orf102	8	0	0	0	0	0	0
C17orf47	6	0	0	0	0	0	0
C17orf53	2	0	0	0	0	0	0
C17orf67	14	0	0	1	0	0	0.0714286
C17orf70	1	0	0	0	0	0	0
C17orf74	2	0	0	0	0	0	0
C17orf77	111	0	0	3	0	0	0.027027
C17orf78	3	0	0	1	0	0	0.333333
C17orf80	54	0	0	1	0	0	0.0185185
C17orf82	1	0	0	0	0	0	0
C17orf85	1	0	0	0	0	0	0
C17orf97	4	0	0	0	0	0	0
C17orf98	1	0	0	0	0	0	0
C18orf21	4	0	0	0	0	0	0
C18orf25	1	0	0	0	0	0	0
C18orf54	1	0	0	0	0	0	0
C19orf18	1	0	0	0	0	0	0
C19orf25	1	0	0	0	0	0	0
C19orf26	6	0	0	0	0	0	0
C19orf40	1	0	0	0	0	0	0
C19orf44	5	0	0	0	0	0	0
C19orf45	1	0	0	0	0	0	0
C19orf54	1	0	0	0	0	0	0
C19orf57	52	0	2	0	0	0.0384615	0
C19orf80	12	0	0	1	0	0	0.0833333
C1orf100	3	0	0	0	0	0	0
C1orf101	6	0	0	0	0	0	0
C1orf105	2	0	0	0	0	0	0
C1orf106	3	0	0	0	0	0	0
C1orf109	5	0	0	0	0	0	0
C1orf110	3	0	0	0	0	0	0
C1orf111	2	0	0	0	0	0	0
C1orf112	4	0	0	0	0	0	0
C1orf116	110	0	1	1	0	0.00909091	0.00909091
C1orf123	5	0	0	0	0	0	0
C1orf127	3	0	0	0	0	0	0
C1orf131	2	0	0	0	0	0	0
C1orf141	1	0	0	0	0	0	0
C1orf158	7	0	0	0	0	0	0
C1orf159	5	0	0	0	0	0	0
C1orf162	17	0	0	1	0	0	0.0588235
C1orf168	57	0	0	6	0	0	0.105263
C1orf174	7	0	0	1	0	0	0.142857
C1orf177	5	0	0	0	0	0	0
C1orf189	2	0	0	0	0	0	0
C1orf194	60	0	0	2	0	0	0.0333333
C1orf210	1	0	0	0	0	0	0
C1orf216	13	0	0	1	0	0	0.0769231
C1orf220	4	0	0	0	0	0	0
C1orf27	2	0	0	0	0	0	0
C1orf35	1	0	0	0	0	0	0
C1orf43	1	0	0	0	0	0	0
C1orf53	6	0	0	0	0	0	0
C1orf56	12	0	0	0	0	0	0
C1orf87	24	0	0	2	0	0	0.0833333
C1orf94	6	0	0	1	0	0	0.166667
C1QA	1	0	0	0	0	0	0
C1QC	1	0	0	0	0	0	0
C1QL1	1	0	0	0	0	0	0
C1QTNF3	5	0	0	0	0	0	0
C1QTNF8	3	0	0	0	0	0	0
C1QTNF9B	1	0	0	0	0	0	0
C1S	1	0	0	0	0	0	0
C20orf144	15	0	0	0	0	0	0
C20orf195	1	0	0	0	0	0	0
C20orf196	1	0	0	0	0	0	0
C20orf197	4	0	0	0	0	0	0
C20orf96	18	1	0	1	0.0555556	0	0.0555556
C21orf2	1	0	0	0	0	0	0
C21orf33	1	0	0	0	0	0	0
C21orf58	2	0	0	0	0	0	0
C21orf59	6	0	0	0	0	0	0
C21orf62	1	0	0	1	0	0	1
C21orf91	1	0	0	0	0	0	0
C22orf15	23	0	0	0	0	0	0
C22orf23	16	0	0	2	0	0	0.125
C22orf29	4	0	0	0	0	0	0
C22orf31	5	0	0	0	0	0	0
C22orf39	2	0	1	0	0	0.5	0
C2CD2	5	0	0	0	0	0	0
C2CD3	15	0	0	0	0	0	0
C2CD4A	1	0	0	0	0	0	0
C2orf16	6	0	0	0	0	0	0
C2orf40	4	0	0	0	0	0	0
C2orf43	4	0	0	0	0	0	0
C2orf44	1	0	0	0	0	0	0
C2orf47	8	0	0	0	0	0	0
C2orf48	1	0	0	0	0	0	0
C2orf54	2	0	0	0	0	0	0
C2orf68	1	0	0	0	0	0	0
C2orf70	3	0	0	0	0	0	0
C2orf71	4	0	0	0	0	0	0
C2orf73	4	0	0	0	0	0	0
C2orf78	2	0	0	0	0	0	0
C2orf80	8	0	0	0	0	0	0
C3orf14	3	0	0	0	0	0	0
C3orf17	6	0	0	1	0	0	0.166667
C3orf18	2	0	0	1	0	0	0.5
C3orf20	7	0	0	0	0	0	0
C3orf30	4	0	0	0	0	0	0
C3orf33	1	0	0	0	0	0	0
C3orf36	4	0	0	0	0	0	0
C3orf38	3	0	1	3	0	0.333333	1
C3orf62	2	0	0	0	0	0	0
C3orf67	1	0	0	0	0	0	0
C3orf70	2	0	0	0	0	0	0
C3orf84	1	0	0	0	0	0	0
C4BPA	2	0	0	0	0	0	0
C4orf17	1	0	0	0	0	0	0
C4orf22	1	0	0	0	0	0	0
C4orf27	7	0	0	0	0	0	0
C4orf29	13	0	0	1	0	0	0.0769231
C4orf33	1	0	0	0	0	0	0
C4orf51	41	0	0	0	0	0	0
C5	8	0	0	0	0	0	0
C5AR1	1	0	0	0	0	0	0
C5orf22	1	0	0	0	0	0	0
C5orf28	2	0	0	0	0	0	0
C5orf34	8	0	0	0	0	0	0
C5orf42	5	1	0	1	0.2	0	0.2
C5orf45	82	0	1	2	0	0.0121951	0.0243902
C5orf49	50	0	0	1	0	0	0.02
C5orf51	1	0	0	0	0	0	0
C6	81	0	0	1	0	0	0.0123457
C6orf1	5	0	0	0	0	0	0
C6orf118	4	0	0	1	0	0	0.25
C6orf15	1	0	0	0	0	0	0
C6orf165	9	0	0	0	0	0	0
C6orf201	1	0	0	0	0	0	0
C6orf222	4	0	0	0	0	0	0
C6orf223	1	0	0	0	0	0	0
C6orf226	1	0	0	0	0	0	0
C6orf25	12	0	0	0	0	0	0
C6orf48	1	0	0	0	0	0	0
C6orf58	4	0	0	1	0	0	0.25
C6orf62	1	0	0	0	0	0	0
C7	6	0	0	0	0	0	0
C7orf25	1	0	0	0	0	0	0
C7orf31	24	0	0	0	0	0	0
C7orf33	3	0	0	0	0	0	0
C7orf34	13	0	0	0	0	0	0
C7orf43	1	0	0	0	0	0	0
C7orf50	261	0	0	4	0	0	0.0153257
C7orf55-LUC7L2	1	0	0	0	0	0	0
C7orf57	4	0	0	0	0	0	0
C7orf61	7	0	0	0	0	0	0
C7orf62	2	0	0	0	0	0	0
C7orf65	1	0	0	0	0	0	0
C7orf66	1	0	0	0	0	0	0
C7orf69	1	0	0	0	0	0	0
C8A	8	0	0	0	0	0	0
C8B	46	1	0	2	0.0217391	0	0.0434783
C8G	13	0	0	1	0	0	0.0769231
C8orf34	9	0	0	1	0	0	0.111111
C8orf37	1	0	0	0	0	0	0
C8orf4	5	0	0	0	0	0	0
C8orf44	95	0	1	1	0	0.0105263	0.0105263
C8orf44-SGK3	1	0	0	0	0	0	0
C8orf59	1	0	0	0	0	0	0
C8orf74	20	0	0	2	0	0	0.1
C8orf82	1	0	0	0	0	0	0
C9	53	0	0	1	0	0	0.0188679
C9orf114	2	0	0	0	0	0	0
C9orf117	28	0	0	0	0	0	0
C9orf129	48	0	0	2	0	0	0.0416667
C9orf131	4	0	0	0	0	0	0
C9orf135	4	0	0	0	0	0	0
C9orf139	1	0	0	0	0	0	0
C9orf142	1	0	0	0	0	0	0
C9orf152	230	0	0	9	0	0	0.0391304
C9orf156	13	0	0	2	0	0	0.153846
C9orf163	6	0	0	0	0	0	0
C9orf170	1	0	0	1	0	0	1
C9orf171	1	0	0	0	0	0	0
C9orf173	3	0	0	0	0	0	0
C9orf24	3	0	0	0	0	0	0
C9orf3	4	0	0	0	0	0	0
C9orf43	3	0	0	0	0	0	0
C9orf47	1	0	0	0	0	0	0
C9orf50	5	0	0	0	0	0	0
C9orf66	2	0	0	1	0	0	0.5
C9orf78	1	0	0	1	0	0	1
C9orf84	5	0	0	0	0	0	0
C9orf85	12	0	0	1	0	0	0.0833333
C9orf89	3	0	0	1	0	0	0.333333
C9orf9	1	0	0	0	0	0	0
C9orf91	2	0	0	1	0	0	0.5
CA10	1	0	0	0	0	0	0
CA12	1	0	0	0	0	0	0
CA13	3	0	0	0	0	0	0
CA14	5	0	0	0	0	0	0
CA3	1	0	0	0	0	0	0
CA6	3	0	0	0	0	0	0
CA9	10	0	0	0	0	0	0
CABIN1	4	0	0	0	0	0	0
CABLES2	1	0	0	0	0	0	0
CABP1	2	0	0	0	0	0	0
CABP4	1	0	0	0	0	0	0
CABP5	1	0	0	0	0	0	0
CABYR	80	0	2	8	0	0.025	0.1
CACFD1	1	0	0	0	0	0	0
CACNA1H	1	0	0	0	0	0	0
CACNA1I	1	0	0	0	0	0	0
CACNA1S	4	0	0	0	0	0	0
CACNA2D1	1	0	0	0	0	0	0
CACNA2D2	2	0	0	0	0	0	0
CACNA2D3	1	0	0	0	0	0	0
CACNA2D4	20	0	1	1	0	0.05	0.05
CACNB1	1	0	0	0	0	0	0
CACNB2	4	0	0	0	0	0	0
CACNG1	2	0	0	0	0	0	0
CACNG6	14	0	0	0	0	0	0
CACNG7	1	0	0	0	0	0	0
CAD	1	0	0	0	0	0	0
CADPS	1	0	0	0	0	0	0
CAGE1	2	0	0	0	0	0	0
CALB1	1	0	0	0	0	0	0
CALCA	1	0	0	0	0	0	0
CALCOCO1	1	0	0	0	0	0	0
CALCOCO2	2	0	0	0	0	0	0
CALCR	1	0	0	0	0	0	0
CALCRL	1	0	0	0	0	0	0
CALD1	1	0	0	0	0	0	0
CALHM1	3	0	0	0	0	0	0
CALHM2	136	0	1	13	0	0.00735294	0.0955882
CALML4	1	0	0	0	0	0	0
CALR3	3	0	0	0	0	0	0
CAMK1	1	0	0	0	0	0	0
CAMK1D	2	0	0	0	0	0	0
CAMK2B	2	0	0	0	0	0	0
CAMK2D	1	0	0	0	0	0	0
CAMK4	1	0	0	0	0	0	0
CAMKMT	4	0	0	0	0	0	0
CAMKV	8	0	1	0	0	0.125	0
CAMLG	1	0	0	0	0	0	0
CAMSAP1	1	0	0	0	0	0	0
CAMTA2	1	0	0	0	0	0	0
CAND2	2	0	0	0	0	0	0
CAPG	21	0	0	0	0	0	0
CAPN11	5	0	0	0	0	0	0
CAPN12	14	0	0	0	0	0	0
CAPN13	3	0	0	0	0	0	0
CAPN2	2	0	0	0	0	0	0
CAPN3	7	0	0	0	0	0	0
CAPN5	5	0	0	1	0	0	0.2
CAPN9	57	0	0	1	0	0	0.0175439
CAPNS1	1	0	0	0	0	0	0
CAPS2	4	0	0	0	0	0	0
CAPSL	2	0	0	0	0	0	0
CARD10	2	0	0	0	0	0	0
CARD14	4	0	0	1	0	0	0.25
CARD16	6	0	0	2	0	0	0.333333
CARD17	1	0	0	0	0	0	0
CARD18	2	0	0	0	0	0	0
CARD6	286	2	8	3	0.00699301	0.027972	0.0104895
CARD8	3	0	0	0	0	0	0
CARD9	83	0	0	4	0	0	0.0481928
CARF	2	0	0	0	0	0	0
CARKD	1	0	0	0	0	0	0
CARNS1	4	0	0	0	0	0	0
CARS	3	0	0	0	0	0	0
CARS2	48	0	0	1	0	0	0.0208333
CASC1	6	0	0	0	0	0	0
CASC4	1	0	0	0	0	0	0
CASC5	1	0	0	0	0	0	0
CASD1	1	0	0	0	0	0	0
CASKIN1	1	0	0	0	0	0	0
CASP1	1	0	0	0	0	0	0
CASP10	2	0	0	0	0	0	0
CASP14	2	0	0	0	0	0	0
CASP3	2	0	0	0	0	0	0
CASP4	1	0	0	0	0	0	0
CASP5	110	2	0	2	0.0181818	0	0.0181818
CASP6	2	0	0	0	0	0	0
CASP7	2	0	1	0	0	0.5	0
CASP8	1	0	0	1	0	0	1
CASP9	1	0	0	0	0	0	0
CASQ1	20	0	0	1	0	0	0.05
CAST	3	0	0	0	0	0	0
CAT	3	0	1	0	0	0.333333	0
CATIP	1	0	0	0	0	0	0
CATSPER2	2	0	0	1	0	0	0.5
CATSPER3	5	0	0	0	0	0	0
CATSPER4	6	0	0	0	0	0	0
CATSPERB	6	0	0	0	0	0	0
CATSPERD	7	0	0	0	0	0	0
CATSPERG	4	0	0	0	0	0	0
CAV1	1	0	0	0	0	0	0
CAV2	3	0	0	0	0	0	0
CBFA2T2	1	0	0	0	0	0	0
CBLC	19	0	0	0	0	0	0
CBLN3	1	0	0	0	0	0	0
CBLN4	1	0	0	0	0	0	0
CBR3	11	0	0	2	0	0	0.181818
CBR4	1	0	0	1	0	0	1
CBS	1	0	0	0	0	0	0
CBWD1	2	0	0	0	0	0	0
CBX2	20	0	1	1	0	0.05	0.05
CC2D1A	1	0	0	0	0	0	0
CC2D1B	5	0	0	0	0	0	0
CC2D2A	10	0	0	0	0	0	0
CCBE1	4	0	0	0	0	0	0
CCBL1	4	0	0	0	0	0	0
CCBL2	10	0	1	0	0	0.1	0
CCDC102B	46	0	1	2	0	0.0217391	0.0434783
CCDC105	48	0	0	2	0	0	0.0416667
CCDC107	1	0	0	1	0	0	1
CCDC108	18	0	0	0	0	0	0
CCDC109B	2	0	0	0	0	0	0
CCDC110	9	0	0	0	0	0	0
CCDC113	25	0	0	0	0	0	0
CCDC116	2	0	0	0	0	0	0
CCDC120	1	0	0	0	0	0	0
CCDC121	144	0	3	1	0	0.0208333	0.00694444
CCDC122	4	0	0	0	0	0	0
CCDC125	290	0	0	28	0	0	0.0965517
CCDC127	1	0	0	0	0	0	0
CCDC129	24	0	0	0	0	0	0
CCDC13	9	0	0	0	0	0	0
CCDC134	1	0	0	0	0	0	0
CCDC137	1	0	0	0	0	0	0
CCDC138	1	0	0	0	0	0	0
CCDC14	12	0	0	0	0	0	0
CCDC140	2	0	0	0	0	0	0
CCDC141	12	0	0	1	0	0	0.0833333
CCDC144A	11	0	0	0	0	0	0
CCDC144NL	4	0	0	0	0	0	0
CCDC146	14	0	0	0	0	0	0
CCDC148	1	0	0	0	0	0	0
CCDC149	1	0	0	0	0	0	0
CCDC15	19	0	1	2	0	0.0526316	0.105263
CCDC150	140	0	0	2	0	0	0.0142857
CCDC153	2	0	0	0	0	0	0
CCDC157	3	0	0	0	0	0	0
CCDC158	19	0	0	0	0	0	0
CCDC160	5	0	0	0	0	0	0
CCDC167	1	0	0	0	0	0	0
CCDC17	8	0	0	1	0	0	0.125
CCDC170	12	0	0	1	0	0	0.0833333
CCDC171	4	0	0	0	0	0	0
CCDC172	1	0	0	0	0	0	0
CCDC173	6	0	0	0	0	0	0
CCDC174	1	0	0	0	0	0	0
CCDC178	48	1	0	2	0.0208333	0	0.0416667
CCDC18	26	0	0	2	0	0	0.0769231
CCDC180	18	0	0	1	0	0	0.0555556
CCDC181	2	0	0	0	0	0	0
CCDC183	2	0	0	0	0	0	0
CCDC185	1	0	0	0	0	0	0
CCDC186	1	0	0	0	0	0	0
CCDC24	2	0	0	0	0	0	0
CCDC27	14	0	0	0	0	0	0
CCDC28A	45	0	0	3	0	0	0.0666667
CCDC28B	1	0	0	0	0	0	0
CCDC3	2	0	0	0	0	0	0
CCDC30	14	0	0	3	0	0	0.214286
CCDC33	6	0	0	1	0	0	0.166667
CCDC34	5	0	0	0	0	0	0
CCDC37	5	0	0	2	0	0	0.4
CCDC38	15	0	0	0	0	0	0
CCDC39	131	0	3	2	0	0.0229008	0.0152672
CCDC40	8	0	0	1	0	0	0.125
CCDC42	2	0	0	0	0	0	0
CCDC43	1	0	0	0	0	0	0
CCDC50	2	0	0	0	0	0	0
CCDC51	1	0	0	0	0	0	0
CCDC54	58	0	0	0	0	0	0
CCDC57	10	0	0	0	0	0	0
CCDC60	26	0	0	0	0	0	0
CCDC62	1	0	0	0	0	0	0
CCDC63	16	0	0	0	0	0	0
CCDC64	1	0	0	0	0	0	0
CCDC64B	11	0	1	0	0	0.0909091	0
CCDC65	2	0	0	0	0	0	0
CCDC66	131	0	1	11	0	0.00763359	0.0839695
CCDC67	36	1	1	3	0.0277778	0.0277778	0.0833333
CCDC69	3	0	0	0	0	0	0
CCDC7	456	2	4	16	0.00438596	0.00877193	0.0350877
CCDC70	5	0	0	0	0	0	0
CCDC71	1	0	0	0	0	0	0
CCDC73	12	0	0	0	0	0	0
CCDC74B	11	0	1	0	0	0.0909091	0
CCDC77	1	0	0	0	0	0	0
CCDC78	31	0	0	1	0	0	0.0322581
CCDC80	4	0	0	1	0	0	0.25
CCDC81	16	0	0	0	0	0	0
CCDC82	3	0	0	0	0	0	0
CCDC83	8	0	0	0	0	0	0
CCDC84	4	0	0	0	0	0	0
CCDC86	12	0	0	0	0	0	0
CCDC87	30	0	0	1	0	0	0.0333333
CCDC88B	4	0	0	0	0	0	0
CCDC88C	2	0	0	0	0	0	0
CCDC89	1	0	0	0	0	0	0
CCDC90B	2	0	0	0	0	0	0
CCDC91	1	0	0	1	0	0	1
CCDC93	1	0	0	0	0	0	0
CCDC97	1	0	0	0	0	0	0
CCHCR1	1	0	0	0	0	0	0
CCIN	1	0	0	0	0	0	0
CCK	2	0	0	1	0	0	0.5
CCKBR	1	0	0	0	0	0	0
CCL1	1	0	0	0	0	0	0
CCL14	3	0	0	1	0	0	0.333333
CCL16	2	0	0	0	0	0	0
CCL17	1	0	0	0	0	0	0
CCL23	2	0	0	0	0	0	0
CCL26	137	0	0	4	0	0	0.0291971
CCL27	2	0	0	0	0	0	0
CCL4	48	0	0	0	0	0	0
CCL8	7	0	0	0	0	0	0
CCNB2	1	0	0	0	0	0	0
CCND3	163	0	1	5	0	0.00613497	0.0306748
CCNDBP1	3	0	0	0	0	0	0
CCNG1	2	0	0	0	0	0	0
CCNH	1	0	0	0	0	0	0
CCNI	1	0	0	0	0	0	0
CCNI2	19	0	0	0	0	0	0
CCNJL	1	0	0	1	0	0	1
CCNL2	1	0	0	0	0	0	0
CCNT2	1	0	0	0	0	0	0
CCR10	1	0	0	0	0	0	0
CCR2	1	0	0	0	0	0	0
CCR5	21	0	0	2	0	0	0.0952381
CCR6	1	0	0	0	0	0	0
CCRL2	2	0	0	0	0	0	0
CCS	2	0	0	1	0	0	0.5
CCSER1	1	0	0	0	0	0	0
CCT6B	3	0	0	0	0	0	0
CCT8L2	25	0	0	1	0	0	0.04
CD101	4	0	0	0	0	0	0
CD109	3	0	0	1	0	0	0.333333
CD14	1	0	0	0	0	0	0
CD151	2	0	0	0	0	0	0
CD160	1	0	0	0	0	0	0
CD163L1	16	1	0	0	0.0625	0	0
CD180	7	0	0	1	0	0	0.142857
CD2	1	0	0	0	0	0	0
CD200	1	0	0	0	0	0	0
CD200R1	1	0	0	0	0	0	0
CD200R1L	4	0	0	0	0	0	0
CD207	38	0	0	0	0	0	0
CD209	3	0	0	0	0	0	0
CD22	1	0	0	0	0	0	0
CD244	1	0	0	0	0	0	0
CD248	1	0	0	0	0	0	0
CD276	2	0	0	0	0	0	0
CD2AP	1	0	0	0	0	0	0
CD300A	10	0	0	0	0	0	0
CD300C	32	0	0	0	0	0	0
CD300E	3	0	0	0	0	0	0
CD300LB	4	0	0	0	0	0	0
CD300LD	3	0	0	0	0	0	0
CD300LF	1	0	0	0	0	0	0
CD300LG	3	0	0	0	0	0	0
CD302	7	0	0	0	0	0	0
CD320	3	0	0	0	0	0	0
CD33	293	0	0	15	0	0	0.0511945
CD36	57	0	0	0	0	0	0
CD38	7	0	0	0	0	0	0
CD3D	2	0	0	0	0	0	0
CD3E	1	0	0	0	0	0	0
CD3EAP	3	0	0	0	0	0	0
CD3G	1	0	0	0	0	0	0
CD4	2	0	0	0	0	0	0
CD44	7	0	1	1	0	0.142857	0.142857
CD46	2	0	0	0	0	0	0
CD48	1	0	0	0	0	0	0
CD5	2	0	0	0	0	0	0
CD55	1	0	0	0	0	0	0
CD59	1	0	0	0	0	0	0
CD5L	38	0	0	0	0	0	0
CD63	3	0	0	0	0	0	0
CD68	2	0	0	0	0	0	0
CD7	2	0	0	0	0	0	0
CD70	1	0	0	0	0	0	0
CD82	1	0	0	0	0	0	0
CD84	1	0	0	0	0	0	0
CD8A	1	0	0	0	0	0	0
CD9	1	0	0	0	0	0	0
CD93	2	0	0	0	0	0	0
CD96	35	0	0	1	0	0	0.0285714
CD99L2	1	0	0	0	0	0	0
CDAN1	2	0	0	0	0	0	0
CDC14A	1	0	0	0	0	0	0
CDC16	2	0	0	0	0	0	0
CDC20	1	0	0	0	0	0	0
CDC20B	58	0	0	4	0	0	0.0689655
CDC23	1	0	0	0	0	0	0
CDC25C	4	0	0	0	0	0	0
CDC27	465	3	4	0	0.00645161	0.00860215	0
CDC37L1	1	0	0	0	0	0	0
CDC42BPG	4	0	0	0	0	0	0
CDC42EP1	3	0	0	0	0	0	0
CDC42EP4	1	0	0	0	0	0	0
CDC42SE1	1	0	0	0	0	0	0
CDC5L	1	0	0	0	0	0	0
CDC6	5	0	0	0	0	0	0
CDC7	1	0	0	0	0	0	0
CDCA2	5	0	0	1	0	0	0.2
CDCA3	12	0	0	1	0	0	0.0833333
CDCA7	1	0	0	0	0	0	0
CDCA7L	1	0	0	0	0	0	0
CDCP1	2	0	0	0	0	0	0
CDCP2	60	0	0	1	0	0	0.0166667
CDH12	1	0	0	0	0	0	0
CDH16	3	0	0	0	0	0	0
CDH17	8	0	0	0	0	0	0
CDH2	1	0	0	0	0	0	0
CDH20	1	0	0	0	0	0	0
CDH23	2	0	0	0	0	0	0
CDH24	1	0	0	0	0	0	0
CDH26	7	0	0	0	0	0	0
CDH3	1	0	0	0	0	0	0
CDH6	1	0	0	0	0	0	0
CDH9	1	0	0	0	0	0	0
CDHR1	1	0	0	0	0	0	0
CDHR2	9	0	0	0	0	0	0
CDHR3	13	0	0	0	0	0	0
CDHR4	2	0	0	1	0	0	0.5
CDHR5	33	0	0	1	0	0	0.030303
CDK10	3	0	0	1	0	0	0.333333
CDK11A	16	0	0	0	0	0	0
CDK12	1	0	0	0	0	0	0
CDK14	1	0	0	0	0	0	0
CDK15	14	0	0	0	0	0	0
CDK16	1	0	0	0	0	0	0
CDK17	3	0	0	0	0	0	0
CDK18	6	0	0	0	0	0	0
CDK20	3	0	0	0	0	0	0
CDK4	1	0	0	0	0	0	0
CDK5RAP1	5	0	0	0	0	0	0
CDK5RAP2	8	0	0	0	0	0	0
CDK5RAP3	3	0	0	0	0	0	0
CDK9	1	0	0	0	0	0	0
CDKAL1	1	0	0	1	0	0	1
CDKL1	3	0	0	0	0	0	0
CDKL3	8	0	0	0	0	0	0
CDKL4	12	0	0	0	0	0	0
CDKN2A	2	0	0	0	0	0	0
CDNF	3	0	0	0	0	0	0
CDON	3	0	0	0	0	0	0
CDRT1	35	0	0	1	0	0	0.0285714
CDS2	2	0	0	0	0	0	0
CDT1	3	0	0	0	0	0	0
CEACAM1	4	0	0	0	0	0	0
CEACAM16	1	0	0	0	0	0	0
CEACAM18	7	0	0	0	0	0	0
CEACAM19	1	0	0	0	0	0	0
CEACAM21	16	0	0	1	0	0	0.0625
CEACAM4	8	0	1	2	0	0.125	0.25
CEACAM5	1	0	0	0	0	0	0
CEACAM7	36	0	0	1	0	0	0.0277778
CEACAM8	7	0	0	0	0	0	0
CECR1	1	0	0	0	0	0	0
CECR5	6	0	0	1	0	0	0.166667
CEL	1	0	0	0	0	0	0
CELA1	11	0	0	0	0	0	0
CELA2B	13	0	0	1	0	0	0.0769231
CELF4	2	0	0	0	0	0	0
CELSR2	3	0	0	0	0	0	0
CELSR3	1	0	0	0	0	0	0
CEMIP	1	0	0	0	0	0	0
CENPE	2	0	0	0	0	0	0
CENPF	6	0	0	0	0	0	0
CENPH	2	0	0	0	0	0	0
CENPJ	6	0	0	0	0	0	0
CENPK	2	0	0	0	0	0	0
CENPM	2	0	0	0	0	0	0
CENPN	1	0	0	0	0	0	0
CENPO	5	0	0	0	0	0	0
CENPP	2	0	0	0	0	0	0
CENPQ	10	0	0	0	0	0	0
CENPT	3	0	0	0	0	0	0
CENPU	1	0	0	0	0	0	0
CENPV	1	0	0	0	0	0	0
CENPW	59	0	0	5	0	0	0.0847458
CEP104	6	0	0	0	0	0	0
CEP112	7	0	0	1	0	0	0.142857
CEP120	1	0	0	0	0	0	0
CEP128	6	1	0	0	0.166667	0	0
CEP131	9	0	0	0	0	0	0
CEP152	38	0	0	2	0	0	0.0526316
CEP162	7	0	0	0	0	0	0
CEP164	1	0	0	0	0	0	0
CEP192	1	0	0	0	0	0	0
CEP250	4	0	0	0	0	0	0
CEP290	20	0	0	1	0	0	0.05
CEP41	1	0	0	0	0	0	0
CEP44	2	0	0	0	0	0	0
CEP55	5	0	0	0	0	0	0
CEP57	1	0	0	0	0	0	0
CEP57L1	59	0	0	9	0	0	0.152542
CEP63	9	0	0	0	0	0	0
CEP70	6	0	0	0	0	0	0
CEP72	6	0	0	0	0	0	0
CEP78	3	0	0	0	0	0	0
CEP83	4	0	0	1	0	0	0.25
CEP85	2	0	0	0	0	0	0
CEP85L	1	0	0	0	0	0	0
CEP89	22	0	0	0	0	0	0
CEP95	3	0	0	0	0	0	0
CEP97	2	0	0	0	0	0	0
CER1	2	0	0	0	0	0	0
CERS3	1	0	0	0	0	0	0
CERS4	12	0	0	2	0	0	0.166667
CES1	4	0	0	0	0	0	0
CES2	7	0	0	0	0	0	0
CES3	7	0	0	0	0	0	0
CES4A	5	0	0	0	0	0	0
CES5A	22	0	0	1	0	0	0.0454545
CETN1	2	0	0	0	0	0	0
CETP	3	0	0	0	0	0	0
CFAP126	10	0	0	1	0	0	0.1
CFAP221	7	0	0	0	0	0	0
CFAP36	2	0	0	0	0	0	0
CFAP43	5	0	0	0	0	0	0
CFAP44	9	0	0	0	0	0	0
CFAP45	4	0	0	0	0	0	0
CFAP46	14	0	0	0	0	0	0
CFAP47	4	0	0	0	0	0	0
CFAP52	1	0	0	0	0	0	0
CFAP53	9	0	0	1	0	0	0.111111
CFAP57	4	0	0	0	0	0	0
CFAP58	7	0	0	0	0	0	0
CFAP61	18	0	0	2	0	0	0.111111
CFAP69	4	0	0	0	0	0	0
CFAP70	1	0	0	0	0	0	0
CFAP74	23	0	0	1	0	0	0.0434783
CFAP97	6	0	0	0	0	0	0
CFH	1	0	0	0	0	0	0
CFHR2	150	1	0	1	0.00666667	0	0.00666667
CFHR3	21	0	0	0	0	0	0
CFHR4	6	0	0	0	0	0	0
CFHR5	131	0	0	2	0	0	0.0152672
CFI	3	0	0	0	0	0	0
CFTR	29	0	0	0	0	0	0
CGB2	1	0	0	0	0	0	0
CGB7	6	0	0	1	0	0	0.166667
CGN	17	0	0	0	0	0	0
CGNL1	4	0	0	0	0	0	0
CGREF1	9	0	1	0	0	0.111111	0
CHAC1	3	0	0	0	0	0	0
CHAC2	3	0	0	0	0	0	0
CHAF1A	1	0	0	0	0	0	0
CHAT	1	0	0	0	0	0	0
CHCHD10	7	0	0	0	0	0	0
CHCHD2	2	0	0	0	0	0	0
CHCHD3	1	0	0	0	0	0	0
CHCHD6	2	0	0	0	0	0	0
CHD1L	10	0	0	0	0	0	0
CHD4	2	0	0	0	0	0	0
CHD6	1	0	0	0	0	0	0
CHD7	2	0	0	0	0	0	0
CHDH	5	0	1	0	0	0.2	0
CHEK2	24	1	0	3	0.0416667	0	0.125
CHGB	1	0	0	0	0	0	0
CHI3L1	3	0	0	0	0	0	0
CHIA	75	0	0	2	0	0	0.0266667
CHID1	1	0	0	0	0	0	0
CHIT1	8	0	0	1	0	0	0.125
CHKA	1	0	0	0	0	0	0
CHMP1A	26	0	0	4	0	0	0.153846
CHMP1B	1	0	0	0	0	0	0
CHMP2B	6	0	0	0	0	0	0
CHMP4A	19	0	0	1	0	0	0.0526316
CHMP4C	1	0	0	0	0	0	0
CHODL	1	0	0	0	0	0	0
CHP1	2	0	0	0	0	0	0
CHPF	6	0	0	0	0	0	0
CHPF2	9	0	0	0	0	0	0
CHPT1	2	0	0	0	0	0	0
CHRDL2	15	0	0	2	0	0	0.133333
CHRNA1	2	0	0	0	0	0	0
CHRNA2	3	0	0	0	0	0	0
CHRNA5	1	0	0	0	0	0	0
CHRNA6	16	0	0	0	0	0	0
CHRNA7	2	0	0	0	0	0	0
CHRNB3	10	0	0	1	0	0	0.1
CHRND	4	0	0	1	0	0	0.25
CHRNE	2	0	0	0	0	0	0
CHRNG	17	0	0	0	0	0	0
CHST14	1	0	0	0	0	0	0
CHST5	2	0	0	0	0	0	0
CHST6	1	0	0	0	0	0	0
CHST8	1	0	0	0	0	0	0
CHST9	2	0	1	0	0	0.5	0
CHSY3	1	0	0	1	0	0	1
CHUK	1	0	0	0	0	0	0
CHURC1	3	0	0	0	0	0	0
CHURC1-FNTB	1	0	0	0	0	0	0
CIAO1	1	0	0	0	0	0	0
CIAPIN1	509	0	1	30	0	0.00196464	0.0589391
CIART	1	0	0	0	0	0	0
CIB2	1	0	0	0	0	0	0
CIB3	5	0	0	0	0	0	0
CIB4	2	0	0	0	0	0	0
CIDEB	1	0	0	0	0	0	0
CIDEC	2	0	0	1	0	0	0.5
CILP	14	0	0	0	0	0	0
CILP2	1	0	0	0	0	0	0
CINP	1	0	0	0	0	0	0
CIR1	1	0	0	0	0	0	0
CISD1	2	0	0	0	0	0	0
CISH	3	0	0	0	0	0	0
CKAP2	1	0	0	0	0	0	0
CKMT1A	1	0	0	0	0	0	0
CKMT1B	1	0	0	0	0	0	0
CKMT2	5	0	0	0	0	0	0
CLASP1	1	0	0	0	0	0	0
CLC	4	0	0	0	0	0	0
CLCA1	5	0	0	0	0	0	0
CLCA2	9	0	0	2	0	0	0.222222
CLCA4	26	0	0	2	0	0	0.0769231
CLCC1	1	0	0	0	0	0	0
CLCN1	50	0	0	0	0	0	0
CLCN2	1	0	0	0	0	0	0
CLCNKA	28	0	0	1	0	0	0.0357143
CLCNKB	5	0	0	0	0	0	0
CLDN1	1	0	0	0	0	0	0
CLDN10	1	0	0	0	0	0	0
CLDN14	1	0	0	0	0	0	0
CLDN15	1	0	0	0	0	0	0
CLDN16	1	0	0	0	0	0	0
CLDN17	8	0	0	0	0	0	0
CLDN18	3	0	0	0	0	0	0
CLDN20	8	0	0	1	0	0	0.125
CLDN25	2	0	0	0	0	0	0
CLDN7	2	0	1	1	0	0.5	0.5
CLDN8	2	0	0	0	0	0	0
CLEC10A	20	0	0	6	0	0	0.3
CLEC11A	74	0	0	5	0	0	0.0675676
CLEC12A	20	0	0	0	0	0	0
CLEC12B	6	0	0	0	0	0	0
CLEC17A	1	0	0	0	0	0	0
CLEC18B	6	0	0	0	0	0	0
CLEC1A	2	0	0	0	0	0	0
CLEC2L	1	0	0	0	0	0	0
CLEC4C	11	0	0	0	0	0	0
CLEC4M	52	0	0	2	0	0	0.0384615
CLEC5A	5	0	0	0	0	0	0
CLEC9A	11	0	0	0	0	0	0
CLECL1	2	0	0	0	0	0	0
CLGN	1	0	0	0	0	0	0
CLHC1	3	0	0	0	0	0	0
CLIC3	1	0	0	0	0	0	0
CLIC6	1	0	0	0	0	0	0
CLIP1	2	0	0	0	0	0	0
CLIP4	2	0	0	0	0	0	0
CLK1	4	0	0	1	0	0	0.25
CLK3	2	0	0	0	0	0	0
CLLU1	149	0	0	1	0	0	0.00671141
CLMN	4	0	0	0	0	0	0
CLMP	2	0	0	0	0	0	0
CLN3	9	0	0	0	0	0	0
CLN5	1	0	0	0	0	0	0
CLN6	1	0	0	0	0	0	0
CLNK	4	0	0	0	0	0	0
CLPB	2	0	0	0	0	0	0
CLPS	1	0	0	0	0	0	0
CLPSL1	3	0	0	0	0	0	0
CLPTM1	17	0	0	0	0	0	0
CLRN1	2	0	0	0	0	0	0
CLRN3	1	0	0	0	0	0	0
CLTCL1	12	0	0	0	0	0	0
CLU	23	0	0	2	0	0	0.0869565
CLUAP1	3	0	0	0	0	0	0
CLUH	1	0	0	1	0	0	1
CLYBL	364	1	5	17	0.00274725	0.0137363	0.0467033
CMA1	34	0	0	0	0	0	0
CMBL	14	0	1	0	0	0.0714286	0
CMC1	1	0	0	0	0	0	0
CMC2	1	0	0	0	0	0	0
CMPK2	3	0	0	0	0	0	0
CMSS1	1	0	0	0	0	0	0
CMTM1	2	0	0	0	0	0	0
CMTM2	2	0	0	0	0	0	0
CMTM4	2	0	1	0	0	0.5	0
CMTM8	1	0	0	0	0	0	0
CMTR2	2	0	0	0	0	0	0
CMYA5	15	0	0	1	0	0	0.0666667
CNBD1	1	0	0	0	0	0	0
CNBD2	10	0	0	0	0	0	0
CNDP1	3	0	0	1	0	0	0.333333
CNDP2	1	0	0	0	0	0	0
CNGA1	10	0	0	0	0	0	0
CNGA2	1	0	0	0	0	0	0
CNGA3	3	0	0	0	0	0	0
CNGA4	4	0	0	0	0	0	0
CNGB1	62	0	0	2	0	0	0.0322581
CNGB3	30	0	0	0	0	0	0
CNKSR1	30	0	2	1	0	0.0666667	0.0333333
CNNM1	1	0	0	1	0	0	1
CNNM3	1	0	0	0	0	0	0
CNNM4	3	0	0	1	0	0	0.333333
CNP	3	0	0	0	0	0	0
CNPPD1	4	0	0	1	0	0	0.25
CNR2	5	0	0	0	0	0	0
CNTD1	1	0	0	0	0	0	0
CNTF	1	0	0	0	0	0	0
CNTLN	39	0	1	4	0	0.025641	0.102564
CNTN2	4	0	0	0	0	0	0
CNTN4	1	0	0	0	0	0	0
CNTN6	15	0	0	1	0	0	0.0666667
CNTNAP1	3	0	0	0	0	0	0
CNTNAP2	3	0	0	0	0	0	0
CNTNAP3	3	0	0	0	0	0	0
CNTRL	9	0	0	1	0	0	0.111111
CNTROB	2	0	0	0	0	0	0
COA3	5	0	0	0	0	0	0
COA4	1	0	0	0	0	0	0
COASY	9	0	0	0	0	0	0
COBL	1	0	0	0	0	0	0
COBLL1	2	0	0	0	0	0	0
COG3	1	0	0	0	0	0	0
COG4	3	0	0	0	0	0	0
COG6	2	0	0	0	0	0	0
COG7	1	0	0	0	0	0	0
COL11A1	1	0	0	0	0	0	0
COL11A2	5	0	0	0	0	0	0
COL13A1	1	0	0	0	0	0	0
COL14A1	2	0	0	0	0	0	0
COL15A1	32	0	0	2	0	0	0.0625
COL16A1	3	0	0	0	0	0	0
COL17A1	9	0	0	1	0	0	0.111111
COL18A1	9	0	0	0	0	0	0
COL19A1	1	0	0	0	0	0	0
COL1A1	1	0	0	0	0	0	0
COL20A1	14	0	0	0	0	0	0
COL21A1	10	0	0	2	0	0	0.2
COL22A1	7	0	0	0	0	0	0
COL23A1	50	0	0	2	0	0	0.04
COL24A1	6	0	0	0	0	0	0
COL25A1	1	0	0	0	0	0	0
COL27A1	1	0	0	0	0	0	0
COL28A1	17	0	0	1	0	0	0.0588235
COL4A2	3	0	0	0	0	0	0
COL4A3	4	0	0	0	0	0	0
COL4A4	2	0	0	0	0	0	0
COL4A6	1	0	0	0	0	0	0
COL5A3	1	0	0	0	0	0	0
COL6A1	1	0	0	1	0	0	1
COL6A2	2	0	0	0	0	0	0
COL6A3	2	0	0	0	0	0	0
COL6A5	107	0	0	1	0	0	0.00934579
COL6A6	35	1	0	0	0.0285714	0	0
COL7A1	10	0	0	1	0	0	0.1
COL8A1	1	0	0	0	0	0	0
COL9A1	4	0	0	0	0	0	0
COL9A2	3	0	0	0	0	0	0
COL9A3	2	0	0	0	0	0	0
COLQ	2	0	0	0	0	0	0
COMMD1	2	0	0	0	0	0	0
COMMD2	2	0	0	0	0	0	0
COMMD3	6	0	0	1	0	0	0.166667
COMMD4	1	0	0	0	0	0	0
COMMD5	1	0	0	0	0	0	0
COMMD8	3	0	0	0	0	0	0
COMMD9	2	0	0	0	0	0	0
COMP	3	0	0	0	0	0	0
COMT	2	0	0	0	0	0	0
COPG1	1	0	0	0	0	0	0
COPS8	1	0	0	0	0	0	0
COQ3	1	0	0	0	0	0	0
COQ5	1	0	0	0	0	0	0
COQ6	2	0	0	0	0	0	0
COQ7	1	0	0	0	0	0	0
COQ9	1	0	0	0	0	0	0
CORIN	16	0	0	1	0	0	0.0625
CORO1B	1	0	0	0	0	0	0
CORO2A	1	0	0	0	0	0	0
CORO6	3	0	0	0	0	0	0
CORO7	21	0	0	2	0	0	0.0952381
COX15	8	0	0	0	0	0	0
COX16	1	0	0	0	0	0	0
COX19	1	0	0	0	0	0	0
COX6A2	2	0	0	0	0	0	0
COX6B2	40	0	0	1	0	0	0.025
COX7A1	3	0	0	0	0	0	0
COX7A2L	1	0	0	0	0	0	0
CP	6	0	0	0	0	0	0
CPA1	10	0	0	0	0	0	0
CPA2	3	0	0	0	0	0	0
CPA3	9	0	0	0	0	0	0
CPA4	54	0	0	1	0	0	0.0185185
CPA6	10	0	0	0	0	0	0
CPAMD8	29	0	2	1	0	0.0689655	0.0344828
CPB1	5	0	0	0	0	0	0
CPB2	4	0	0	0	0	0	0
CPED1	5	0	0	0	0	0	0
CPLX4	1	0	0	1	0	0	1
CPM	1	0	0	0	0	0	0
CPN1	1	0	0	0	0	0	0
CPNE1	22	0	1	0	0	0.0454545	0
CPNE3	2	0	0	0	0	0	0
CPNE4	1	0	0	0	0	0	0
CPNE7	74	0	0	5	0	0	0.0675676
CPNE8	3	0	0	0	0	0	0
CPO	13	0	0	0	0	0	0
CPPED1	9	0	0	0	0	0	0
CPQ	5	0	0	0	0	0	0
CPSF3L	5	0	0	0	0	0	0
CPSF4	1	0	0	0	0	0	0
CPT1B	1	0	0	0	0	0	0
CPT1C	1	0	0	0	0	0	0
CPT2	2	0	0	0	0	0	0
CPTP	1	0	0	0	0	0	0
CPVL	10	0	0	0	0	0	0
CPXCR1	2	0	0	0	0	0	0
CPXM1	2	0	0	0	0	0	0
CPXM2	3	0	0	0	0	0	0
CPZ	18	0	1	0	0	0.0555556	0
CR1	3	0	0	0	0	0	0
CR1L	14	0	0	0	0	0	0
CR2	15	0	0	0	0	0	0
CRACR2B	1	0	0	0	0	0	0
CRAT	1	0	0	0	0	0	0
CRB1	5	0	0	0	0	0	0
CRB2	2	0	0	0	0	0	0
CRBN	1	0	0	0	0	0	0
CRCP	1	0	0	0	0	0	0
CREB3L2	10	0	0	0	0	0	0
CREB3L3	35	0	0	3	0	0	0.0857143
CREB3L4	3	0	0	0	0	0	0
CREG1	1	0	0	0	0	0	0
CRELD1	8	0	0	0	0	0	0
CREM	34	0	0	1	0	0	0.0294118
CRHR2	23	0	0	0	0	0	0
CRIP3	2	0	0	0	0	0	0
CRIPAK	63	0	0	1	0	0	0.015873
CRISP2	3	0	0	0	0	0	0
CRISP3	4	0	0	0	0	0	0
CRISPLD1	5	0	0	0	0	0	0
CRLF2	1	0	0	0	0	0	0
CRNKL1	89	0	0	1	0	0	0.011236
CROCC	11	0	0	0	0	0	0
CROT	34	0	0	1	0	0	0.0294118
CRP	6	0	0	1	0	0	0.166667
CRTAC1	1	0	0	0	0	0	0
CRTAP	1	0	0	0	0	0	0
CRTC3	1	0	0	0	0	0	0
CRX	1	0	0	0	0	0	0
CRY1	1	0	0	0	0	0	0
CRY2	1	0	0	0	0	0	0
CRYBA1	2	0	0	0	0	0	0
CRYBA4	3	0	0	0	0	0	0
CRYBB1	2	0	0	0	0	0	0
CRYBB3	9	0	0	0	0	0	0
CRYBG3	1	0	0	0	0	0	0
CRYGA	12	0	0	0	0	0	0
CRYGB	2	0	0	0	0	0	0
CRYGC	1	0	0	0	0	0	0
CRYGN	4	0	0	0	0	0	0
CRYL1	2	0	0	1	0	0	0.5
CRYM	8	0	0	0	0	0	0
CRYZ	1	0	0	0	0	0	0
CSF1R	1	0	0	0	0	0	0
CSF2RB	31	0	0	1	0	0	0.0322581
CSF3R	7	0	0	0	0	0	0
CSGALNACT1	3	0	0	0	0	0	0
CSH1	8	0	0	0	0	0	0
CSHL1	56	0	0	1	0	0	0.0178571
CSMD2	1	0	0	1	0	0	1
CSMD3	2	0	1	0	0	0.5	0
CSN1S1	1	0	0	0	0	0	0
CSN3	1	0	0	1	0	0	1
CSNK1A1L	3	0	0	0	0	0	0
CSPG4	4	0	0	0	0	0	0
CSPG5	1	0	0	0	0	0	0
CSPP1	5	0	0	1	0	0	0.2
CSRP2	1	0	0	0	0	0	0
CSRP2BP	1	0	0	0	0	0	0
CSRP3	1	0	0	0	0	0	0
CST1	1	0	0	0	0	0	0
CST11	14	0	0	1	0	0	0.0714286
CST2	65	0	1	2	0	0.0153846	0.0307692
CST3	1	0	0	1	0	0	1
CST4	4	0	0	0	0	0	0
CST7	3	0	0	0	0	0	0
CST8	2	0	0	0	0	0	0
CST9	9	0	0	0	0	0	0
CST9L	10	0	0	0	0	0	0
CSTA	2	0	0	0	0	0	0
CSTF2T	1	0	0	0	0	0	0
CSTF3	1	0	0	0	0	0	0
CSTL1	4	0	0	0	0	0	0
CT45A10	7	0	0	0	0	0	0
CT62	1	0	0	0	0	0	0
CTAGE1	1	0	0	0	0	0	0
CTBP2	28	0	0	2	0	0	0.0714286
CTC1	10	1	0	1	0.1	0	0.1
CTDSP2	1	0	0	0	0	0	0
CTF1	1	0	0	0	0	0	0
CTH	2	0	0	0	0	0	0
CTHRC1	1	0	0	0	0	0	0
CTNNA1	1	0	0	0	0	0	0
CTNNAL1	1	0	0	0	0	0	0
CTNNBIP1	1	0	0	0	0	0	0
CTNNBL1	1	0	0	0	0	0	0
CTR9	2	0	0	0	0	0	0
CTRB2	1	0	0	0	0	0	0
CTRL	5	0	0	0	0	0	0
CTSB	2	0	0	0	0	0	0
CTSC	1	0	0	0	0	0	0
CTSF	2	0	0	0	0	0	0
CTSH	2	0	0	0	0	0	0
CTSV	2	0	0	0	0	0	0
CTSW	3	0	0	0	0	0	0
CTSZ	1	0	0	0	0	0	0
CTTN	1	0	0	0	0	0	0
CTTNBP2	2	0	0	0	0	0	0
CTTNBP2NL	1	0	0	0	0	0	0
CTU2	3	0	0	0	0	0	0
CUBN	9	0	0	0	0	0	0
CUEDC1	5	0	0	0	0	0	0
CUL5	1	0	0	0	0	0	0
CUL7	1	0	0	0	0	0	0
CUL9	2	0	0	0	0	0	0
CUTA	15	0	0	1	0	0	0.0666667
CUTC	4	0	0	1	0	0	0.25
CUX1	2	0	1	0	0	0.5	0
CUZD1	2	0	0	0	0	0	0
CWC22	2	0	0	0	0	0	0
CWC27	1	0	0	0	0	0	0
CWF19L2	1	0	0	0	0	0	0
CWH43	240	0	0	15	0	0	0.0625
CX3CL1	2	0	0	1	0	0	0.5
CXCL12	2	0	0	0	0	0	0
CXCR1	6	0	0	1	0	0	0.166667
CXCR6	1	0	0	0	0	0	0
CXorf57	1	0	0	0	0	0	0
CXorf58	141	0	0	0	0	0	0
CXorf66	1	0	0	0	0	0	0
CXXC1	8	0	0	0	0	0	0
CYB561D2	2	0	0	1	0	0	0.5
CYB5D1	5	0	0	0	0	0	0
CYB5D2	3	0	0	0	0	0	0
CYB5R1	2	0	0	0	0	0	0
CYB5R2	5	0	0	0	0	0	0
CYB5R3	1	0	0	0	0	0	0
CYB5RL	2	0	0	0	0	0	0
CYBA	1	0	0	0	0	0	0
CYHR1	9	0	0	0	0	0	0
CYLC2	1	0	0	0	0	0	0
CYP11A1	2	0	0	0	0	0	0
CYP17A1	2	0	0	0	0	0	0
CYP1A1	24	0	0	0	0	0	0
CYP1A2	10	0	0	0	0	0	0
CYP1B1	1	0	0	0	0	0	0
CYP20A1	1	0	0	0	0	0	0
CYP24A1	1	0	0	0	0	0	0
CYP27A1	3	0	0	0	0	0	0
CYP2A6	10	0	0	0	0	0	0
CYP2A7	3	0	0	1	0	0	0.333333
CYP2B6	13	0	0	0	0	0	0
CYP2C18	1	0	0	0	0	0	0
CYP2C19	3	0	0	0	0	0	0
CYP2C8	9	0	0	0	0	0	0
CYP2C9	17	0	0	1	0	0	0.0588235
CYP2D6	251	0	0	13	0	0	0.0517928
CYP2E1	1	0	0	0	0	0	0
CYP2F1	2	0	0	0	0	0	0
CYP2J2	6	0	0	0	0	0	0
CYP2R1	2	0	1	0	0	0.5	0
CYP2S1	4	0	0	0	0	0	0
CYP2W1	2	0	0	1	0	0	0.5
CYP39A1	8	0	0	0	0	0	0
CYP3A4	5	0	0	0	0	0	0
CYP3A43	7	0	0	0	0	0	0
CYP3A5	100	1	0	0	0.01	0	0
CYP3A7	1	0	0	0	0	0	0
CYP46A1	1	0	0	0	0	0	0
CYP4A11	2	0	0	0	0	0	0
CYP4A22	55	0	0	3	0	0	0.0545455
CYP4B1	16	0	0	1	0	0	0.0625
CYP4F11	3	0	0	0	0	0	0
CYP4F12	18	0	0	0	0	0	0
CYP4F2	4	0	0	0	0	0	0
CYP4F22	1	0	0	0	0	0	0
CYP4F3	8	0	0	1	0	0	0.125
CYP4V2	2	0	0	0	0	0	0
CYP4X1	3	0	0	1	0	0	0.333333
CYP4Z1	1	0	0	0	0	0	0
CYP51A1	2	0	1	0	0	0.5	0
CYP7B1	5	0	0	0	0	0	0
CYP8B1	3	0	0	0	0	0	0
CYS1	3	0	0	0	0	0	0
CYSLTR2	2	0	0	0	0	0	0
CYTH4	1	0	0	1	0	0	1
DAB2	1	0	0	0	0	0	0
DACH2	1	0	0	0	0	0	0
DAGLA	1	0	0	0	0	0	0
DAGLB	1	0	0	0	0	0	0
DALRD3	2	0	0	1	0	0	0.5
DAO	4	0	0	0	0	0	0
DAOA	48	0	0	2	0	0	0.0416667
DAP	16	0	0	0	0	0	0
DAPK2	3	0	0	0	0	0	0
DAPL1	2	0	0	0	0	0	0
[truncated: 6,866 more rows]
