# Supplementary material for: Exome-wide analysis of bi-allelic alterations identifies a Lynch phenotype in The Cancer Genome Atlas
Source: Genome Med. 2018 Sep 14;10:69. doi: 10.1186/s13073-018-0579-5 (PMC6138910; doi:10.1186/s13073-018-0579-5)
Supplement: Supplementary file 6 — Table S16. BRCA1/2 LOH calls using different LOH calling approaches. (XLS 51 kb) [file 13073_2018_579_MOESM6_ESM.xls]

## Sheet: IARC.TP53.txt
CHR	POS	REF	ALT	GENE	DATABASE
17	7573934	G	A	TP53	IARC-TP53	IARC-TP53 - Variant listed in IARC as pathogenic for Li-Fraumeni
17	7574017	C	T	TP53	IARC-TP53	ClinVar - Listed in ClinVar as Pathogenic for a cancer predisposing syndrome
17	7576876	C	G	TP53	IARC-TP53	CADD >= 30 - Variant with a CADD score >= 30
17	7577090	C	T	TP53	IARC-TP53
17	7577091	G	A	TP53	IARC-TP53
17	7577094	G	A	TP53	IARC-TP53
17	7577121	G	A	TP53	IARC-TP53
17	7577138	C	T	TP53	IARC-TP53
17	7577538	C	T	TP53	IARC-TP53
17	7578190	T	C	TP53	IARC-TP53
17	7578407	G	A	TP53	IARC-TP53
17	7578457	C	T	TP53	IARC-TP53
17	7578458	G	A	TP53	IARC-TP53
17	7578461	C	T	TP53	IARC-TP53
17	7578475	G	A	TP53	IARC-TP53
1	17349179	C	T	SDHB	ClinVar
1	17355100	C	A	SDHB	ClinVar
1	17355138	A	C	SDHB	ClinVar
1	17359573	G	A	SDHB	ClinVar
1	17371319	C	T	SDHB	ClinVar
1	17371320	G	A	SDHB	ClinVar
1	17371377	G	A	SDHB	ClinVar
1	45796892	C	A	MUTYH	ClinVar
1	45796895	C	A	MUTYH	ClinVar
1	45797228	C	T	MUTYH	ClinVar
1	45797887	G	A	MUTYH	ClinVar
1	45798115	C	A	MUTYH	ClinVar
1	45798117	C	T	MUTYH	ClinVar
1	45798475	T	C	MUTYH	ClinVar
1	45798627	C	T	MUTYH	ClinVar
1	46715769	C	A	RAD54L	ClinVar
1	241665769	C	A	FH	ClinVar
1	241671941	T	C	FH	ClinVar
2	25457242	C	T	DNMT3A	ClinVar
2	29445273	G	A	ALK	ClinVar
2	47637374	C	T	MSH2	ClinVar
2	47703538	C	T	MSH2	ClinVar
2	48028135	C	T	MSH6	ClinVar
2	48030612	C	T	MSH6	ClinVar
2	48032149	C	G	MSH6	ClinVar
2	58386928	G	GTAAT	FANCL	ClinVar
2	128044348	G	A	ERCC3	ClinVar
2	169828535	C	T	ABCB11	ClinVar
2	169847329	T	C	ABCB11	ClinVar
2	215610566	G	A	BARD1	ClinVar
2	215617196	G	C	BARD1	ClinVar
2	215645382	G	A	BARD1	ClinVar
2	215645865	G	A	BARD1	ClinVar
3	9792107	G	A	OGG1	ClinVar
3	10108951	G	A	FANCD2	ClinVar
3	10183823	T	C	VHL	ClinVar
3	10191506	C	T	VHL	ClinVar
3	10191507	G	A	VHL	ClinVar
3	10191569	C	G	VHL	ClinVar
3	37053589	C	T	MLH1	ClinVar
3	38182641	T	C	MYD88	ClinVar
3	48603736	G	A	COL7A1	ClinVar
3	48630971	T	C	COL7A1	ClinVar
3	52436624	G	A	BAP1	ClinVar
3	178936091	G	A	PIK3CA	ClinVar
4	1343580	A	T	UVSSA	ClinVar
4	55561764	G	A	KIT	ClinVar
5	223624	C	T	SDHA	ClinVar
5	74842932	G	A	POLK	ClinVar
5	131893019	G	A	RAD50	ClinVar
5	131930642	C	G	RAD50	ClinVar
5	131939711	CAA	C	RAD50	ClinVar
5	131953874	C	T	RAD50	ClinVar
5	131973895	C	T	RAD50	ClinVar
6	35423630	C	T	FANCE	ClinVar
6	158613139	C	T	GTF2H5	ClinVar
7	6026514	G	A	PMS2	ClinVar
7	6048649	A	T	PMS2	ClinVar
7	6048650	T	A	PMS2	ClinVar
7	116417464	A	G	MET	ClinVar
7	128850838	G	A	SMO	ClinVar
8	90955548	G	C	NBN	ClinVar
8	90994994	G	A	NBN	ClinVar
8	95403868	T	C	RAD54B	ClinVar
9	21974756	C	G	CDKN2A	ClinVar
9	35078335	C	A	FANCG	ClinVar
9	97864005	A	G	FANCC	ClinVar
9	97864024	G	A	FANCC	ClinVar
9	97912338	G	A	FANCC	ClinVar
9	98011506	TC	T	FANCC	ClinVar
9	98209591	T	C	PTCH1	ClinVar
10	43609096	T	C	RET	ClinVar
10	43609096	T	A	RET	ClinVar
10	43609939	G	T	RET	ClinVar
10	43609948	T	C	RET	ClinVar
10	43609949	G	A	RET	ClinVar
10	43609950	C	G	RET	ClinVar
10	43614996	G	A	RET	ClinVar
10	43617398	G	C	RET	ClinVar
10	43617416	T	C	RET	ClinVar
10	50680423	G	A	ERCC6	ClinVar
10	50690735	G	A	ERCC6	ClinVar
10	89692904	C	T	PTEN	ClinVar
11	22646871	CAG	C	FANCF	ClinVar
11	108098418	C	T	ATM	ClinVar
11	108121531	C	T	ATM	ClinVar
11	108121752	CAG	C	ATM	ClinVar
11	108129749	C	T	ATM	ClinVar
11	108151895	G	A	ATM	ClinVar
11	108155007	AG	A	ATM	ClinVar
11	108160410	A	T	ATM	ClinVar
11	108165719	A	ACT	ATM	ClinVar
11	108183151	G	T	ATM	ClinVar
11	108186638	G	A	ATM	ClinVar
11	108198391	TTACA	T	ATM	ClinVar
11	108205832	T	C	ATM	ClinVar
11	108216476	CA	C	ATM	ClinVar
11	108216545	C	T	ATM	ClinVar
11	108216616	T	G	ATM	ClinVar
11	108235935	C	T	ATM	ClinVar
11	108236086	C	T	ATM	ClinVar
11	111959663	C	T	SDHD	ClinVar
11	111959695	G	T	SDHD	ClinVar
12	12870979	C	T	CDKN1B	ClinVar
12	112926851	C	T	PTPN11	ClinVar
13	28608284	T	C	FLT3	ClinVar
13	28608341	T	C	FLT3	ClinVar
13	32890599	T	G	BRCA2	ClinVar
13	32893317	C	G	BRCA2	ClinVar
13	32903604	CTG	C	BRCA2	ClinVar
13	32906712	T	G	BRCA2	ClinVar
13	32907420	G	GA	BRCA2	ClinVar
13	32911297	TAAAC	T	BRCA2	ClinVar
13	32911538	G	T	BRCA2	ClinVar
13	32911601	C	T	BRCA2	ClinVar
13	32912899	CAT	C	BRCA2	ClinVar
13	32913053	CTA	C	BRCA2	ClinVar
13	32914356	C	A	BRCA2	ClinVar
13	32914522	CTT	C	BRCA2	ClinVar
13	32915135	TACTC	T	BRCA2	ClinVar
13	32920967	CAATA	C	BRCA2	ClinVar
13	32930609	C	T	BRCA2	ClinVar
13	32930687	C	T	BRCA2	ClinVar
13	32954222	C	T	BRCA2	ClinVar
13	32968854	C	CG	BRCA2	ClinVar
13	32972574	C	G	BRCA2	ClinVar
13	48953730	C	T	RB1	ClinVar
13	108861177	G	A	LIG4	ClinVar
14	65544703	G	A	MAX	ClinVar
14	75514138	C	A	MLH3	ClinVar
15	40504844	C	T	BUB1B	ClinVar
15	40509781	G	C	BUB1B	ClinVar
15	40512842	T	C	BUB1B	ClinVar
15	41011016	G	A	RAD51	ClinVar
15	89824480	T	A	FANCI	ClinVar
15	89858549	C	T	FANCI	ClinVar
15	91292792	AAC	A	BLM	ClinVar
15	91304138	G	GA	BLM	ClinVar
15	91306328	A	G	BLM	ClinVar
15	91308549	C	T	BLM	ClinVar
15	91312766	CAG	C	BLM	ClinVar
15	91326139	G	A	BLM	ClinVar
15	91333910	G	T	BLM	ClinVar
15	91337404	AG	A	BLM	ClinVar
15	91346807	C	T	BLM	ClinVar
16	2096239	G	A	NTHL1	ClinVar
16	14041518	C	A	ERCC4	ClinVar
16	23641218	G	A	PALB2	ClinVar
16	23647267	TA	T	PALB2	ClinVar
16	23647443	T	A	PALB2	ClinVar
16	23652477	A	G	PALB2	ClinVar
16	68847225	C	T	CDH1	ClinVar
16	89807249	GAGA	G	FANCA	ClinVar
16	89813256	T	C	FANCA	ClinVar
16	89813298	T	C	FANCA	ClinVar
16	89833593	G	A	FANCA	ClinVar
16	89883023	T	G	FANCA	ClinVar
17	7574017	C	T	TP53	ClinVar
17	7577090	C	T	TP53	ClinVar
17	7577094	G	A	TP53	ClinVar
17	7577121	G	A	TP53	ClinVar
17	7577538	C	T	TP53	ClinVar
17	7578190	T	C	TP53	ClinVar
17	7578202	A	T	TP53	ClinVar
17	7578457	C	T	TP53	ClinVar
17	7578458	G	A	TP53	ClinVar
17	7578475	G	A	TP53	ClinVar
17	17119708	T	TG	FLCN	ClinVar
17	17119708	TG	T	FLCN	ClinVar
17	29533315	C	T	NF1	ClinVar
17	29550493	TTAAC	T	NF1	ClinVar
17	29576111	C	T	NF1	ClinVar
17	29585518	A	G	NF1	ClinVar
17	29588751	C	T	NF1	ClinVar
17	29677227	C	T	NF1	ClinVar
17	33428320	C	T	RAD51D	ClinVar
17	33430317	G	A	RAD51D	ClinVar
17	33433425	G	A	RAD51D	ClinVar
17	41209079	T	TG	BRCA1	ClinVar
17	41209095	G	A	BRCA1	ClinVar
17	41209130	T	C	BRCA1	ClinVar
17	41215948	G	A	BRCA1	ClinVar
17	41234556	G	A	BRCA1	ClinVar
17	41243479	CTTGA	C	BRCA1	ClinVar
17	41244777	TTAAC	T	BRCA1	ClinVar
17	41245090	TG	T	BRCA1	ClinVar
17	41246494	C	A	BRCA1	ClinVar
17	41258474	T	C	BRCA1	ClinVar
17	41258504	A	C	BRCA1	ClinVar
17	56770093	CG	C	RAD51C	ClinVar
17	56772543	C	T	RAD51C	ClinVar
17	56780562	C	T	RAD51C	ClinVar
17	56787223	C	T	RAD51C	ClinVar
17	59793404	G	C	BRIP1	ClinVar
17	59793412	G	A	BRIP1	ClinVar
17	59820479	T	TA	BRIP1	ClinVar
17	59858254	G	A	BRIP1	ClinVar
17	59937229	C	A	BRIP1	ClinVar
19	45855493	G	A	ERCC2	ClinVar
19	45856059	C	G	ERCC2	ClinVar
19	45860626	G	C	ERCC2	ClinVar
19	45867532	C	T	ERCC2	ClinVar
19	45871913	C	T	ERCC2	ClinVar
21	44514777	T	G	U2AF1	ClinVar
21	44514777	T	C	U2AF1	ClinVar
22	29091207	G	A	CHEK2	ClinVar
22	29091856	AG	A	CHEK2	ClinVar
22	29095917	C	G	CHEK2	ClinVar
22	29121058	C	T	CHEK2	ClinVar
22	29121242	G	A	CHEK2	ClinVar
22	29121266	G	A	CHEK2	ClinVar
22	29121326	T	C	CHEK2	ClinVar
22	29130431	C	T	CHEK2	ClinVar
X	66937326	G	T	AR	ClinVar
X	66937337	G	A	AR	ClinVar
X	153997508	A	C	DKC1	ClinVar
1	28223590	C	T	RPA2	CADD >= 30
1	76288153	G	A	MSH4	CADD >= 30
1	76344740	G	A	MSH4	CADD >= 30
1	76356415	C	T	MSH4	CADD >= 30
1	76378459	C	T	MSH4	CADD >= 30
1	76378489	C	T	MSH4	CADD >= 30
1	242020699	C	G	EXO1	CADD >= 30
1	242021911	G	A	EXO1	CADD >= 30
1	242023882	G	A	EXO1	CADD >= 30
1	242023898	A	G	EXO1	CADD >= 30
2	47630334	G	A	MSH2	CADD >= 30
2	47630385	T	C	MSH2	CADD >= 30
2	47630499	G	A	MSH2	CADD >= 30
2	47641430	C	T	MSH2	CADD >= 30
2	47643568	G	A	MSH2	CADD >= 30
2	47693887	G	A	MSH2	CADD >= 30
2	47703548	G	C	MSH2	CADD >= 30
2	47703678	G	C	MSH2	CADD >= 30
2	47705460	A	T	MSH2	CADD >= 30
2	47707876	G	A	MSH2	CADD >= 30
2	47707918	G	T	MSH2	CADD >= 30
2	47710068	C	T	MSH2	CADD >= 30
2	48032151	G	A	MSH6	CADD >= 30
2	48033370	C	A	MSH6	CADD >= 30
2	48033726	A	AT	MSH6	CADD >= 30
2	48033981	T	TTTGA	MSH6	CADD >= 30
2	48033991	G	GAATT	MSH6	CADD >= 30
2	190656564	G	A	PMS1	CADD >= 30
2	190656614	G	C	PMS1	CADD >= 30
2	190660586	C	T	PMS1	CADD >= 30
2	190660649	C	T	PMS1	CADD >= 30
2	190682803	C	T	PMS1	CADD >= 30
2	190732617	G	A	PMS1	CADD >= 30
2	190732626	C	T	PMS1	CADD >= 30
3	37035072	G	A	MLH1	CADD >= 30
3	37035090	C	T	MLH1	CADD >= 30
3	37035103	G	C	MLH1	CADD >= 30
3	37038153	G	A	MLH1	CADD >= 30
3	37050357	C	T	MLH1	CADD >= 30
3	37059000	G	A	MLH1	CADD >= 30
3	37061871	G	A	MLH1	CADD >= 30
3	37067239	G	A	MLH1	CADD >= 30
3	37067240	T	A	MLH1	CADD >= 30
3	37067261	A	G	MLH1	CADD >= 30
3	37089154	T	C	MLH1	CADD >= 30
3	37092047	G	A	MLH1	CADD >= 30
3	186507999	GTTGA	G	RFC4	CADD >= 30
3	186510325	C	T	RFC4	CADD >= 30
3	186510653	C	T	RFC4	CADD >= 30
3	186512498	C	T	RFC4	CADD >= 30
3	186515382	C	T	RFC4	CADD >= 30
3	186518958	G	C	RFC4	CADD >= 30
4	39301676	G	A	RFC1	CADD >= 30
4	39314460	C	T	RFC1	CADD >= 30
4	39314478	G	A	RFC1	CADD >= 30
4	39314529	C	T	RFC1	CADD >= 30
5	79968633	G	A	MSH3	CADD >= 30
5	80024750	G	T	MSH3	CADD >= 30
5	80057379	G	A	MSH3	CADD >= 30
5	80074607	G	A	MSH3	CADD >= 30
5	80074607	G	T	MSH3	CADD >= 30
5	80169030	G	A	MSH3	CADD >= 30
6	31727901	G	A	MSH5	CADD >= 30
6	31727989	A	G	MSH5	CADD >= 30
7	6026397	C	T	PMS2	CADD >= 30
7	6037018	T	TCTTCACACAC	PMS2	CADD >= 30
7	6037019	AGGGGG	A	PMS2	CADD >= 30
7	44155825	T	C	POLD2	CADD >= 30
7	44156555	C	T	POLD2	CADD >= 30
7	44157322	G	A	POLD2	CADD >= 30
7	44157597	G	A	POLD2	CADD >= 30
12	118460122	G	A	RFC5	CADD >= 30
12	118462715	A	C	RFC5	CADD >= 30
12	118462788	G	A	RFC5	CADD >= 30
13	34392320	G	A	RFC3	CADD >= 30
13	34392331	G	C	RFC3	CADD >= 30
14	75485594	C	T	MLH3	CADD >= 30
14	75506645	C	T	MLH3	CADD >= 30
17	1782323	G	T	RPA1	CADD >= 30
17	1782549	A	G	RPA1	CADD >= 30
17	1782949	G	A	RPA1	CADD >= 30
17	1783910	G	A	RPA1	CADD >= 30
17	1792132	G	A	RPA1	CADD >= 30
19	48624522	C	T	LIG1	CADD >= 30
19	48626265	C	T	LIG1	CADD >= 30
19	48631177	C	A	LIG1	CADD >= 30
19	48637277	C	T	LIG1	CADD >= 30
19	50912786	G	A	POLD1	CADD >= 30
19	50912835	G	A	POLD1	CADD >= 30
19	50917023	G	A	POLD1	CADD >= 30
19	50919743	G	T	POLD1	CADD >= 30
